# Supplementary material for: Inducible T Cell Costimulator Ligand and Inducible T Cell Costimulator Stratification Identify Dichotomous Tumor Microenvironment and Guide Chemo‐Immunotherapy in Small Cell Lung Cancer
Source: MedComm (2020). 2026 May 28;7(6):e70782. doi: 10.1002/mco2.70782 (PMC13239265; doi:10.1002/mco2.70782)
Supplement: Supplementary file 2 — Supporting File 2: mco270782‐sup‐0002‐Tables.xlsx [file MCO2-7-e70782-s001.xlsx]

## Sheet: Table S1
IMpower133 cohort	Gene	HR		TU-SCLC cohort	Gene	HR		Selection	Gene	HR	P_Value	p_adjusted	HR	P	p_adjusted
	ZZZ3	1.1009			DYNLT3	1.00007			ICOSLG	1.99944	0.00166514	0.00509252	2.58241	0.0106741	0.0909838
	ZYX	1.0571			VEZF1	1.00008			OS9	2.62417	0.0285643	0.0352496	2.29675	7.53e-05	0.0058232
	ZXDA	1.03715			GSTT1	1.00013			RAB13	3.19552	4.76e-05	0.000532495	2.25786	6.82e-06	0.00158224
	ZWINT	1.02			C2	1.00026			NCSTN	4.5741	0.0420072	0.0482459	1.97805	0.00587238	0.0801407
	ZW10	1.21887			HRC	1.00043			CTNNA1	2.36568	0.000557121	0.00239356	1.84523	0.000820261	0.0380601
	ZUFSP	1.15114			NKX2-1	1.00051			FZD6	2.60415	0.000203846	0.00135121	1.78786	6.84e-05	0.0058232
	ZSWIM7	1.09739			GALNT18	1.00064			ARHGEF12	2.82056	0.000888539	0.00337936	1.6855	0.0188914	0.10957
	ZSWIM5	1.14027			INO80C	1.00065			AP2B1	2.16089	0.00954317	0.0176609	1.6686	0.0241369	0.130227
	ZSWIM3	1.21107			TFAP2A	1.00068			HK1	2.15387	0.000456812	0.00207805	1.66083	0.00125621	0.0485735
	ZSCAN31	1.10684			DDX20	1.00073			KTN1	4.88416	0.00149438	0.00481524	1.6465	0.00407797	0.0727761
	ZSCAN30	1.11916			RNASE3	1.00078			ERG28	3.08089	4.82e-05	0.000532495	1.63016	0.0030149	0.0727761
	ZSCAN21	1.09079			SERPINA5	1.0011			PRKAG1	2.2857	0.00109165	0.00386105	1.61292	0.00906246	0.0909838
	ZSCAN20	1.25172			CTNNBL1	1.00111			COPS5	5.37088	0.00680363	0.0140932	1.61236	0.00215709	0.070424
	ZSCAN2	1.08469			WDR73	1.00117			PTK2	2.13952	0.00890771	0.0170831	1.59932	0.0495764	0.170393
	ZSCAN12P1	1.04564			TRIM27	1.0012			DDX1	2.47236	0.000422392	0.0019999	1.58913	0.0183067	0.10957
	ZRSR1	1.10115			AP3M2	1.00126			XPNPEP1	1.92035	0.0204169	0.0275391	1.58169	0.0146334	0.101631
	ZPLD1	1.1338			GLB1L2	1.00151			PSMC2	2.06468	0.0579815	0.0628585	1.5756	0.00405345	0.0727761
	ZP3	1.26135			HABP4	1.00165			NUP37	3.19894	0.0531179	0.0581176	1.53261	0.000637902	0.0369983
	ZP2	1.09095			SCARB1	1.00169			JUP	1.96404	0.00241991	0.00662537	1.53081	0.017389	0.109034
	ZP1	1.04092			COL2A1	1.0017			TPR	3.07526	0.0177465	0.0257325	1.51424	0.0104147	0.0909838
	ZNRD1	1.30098			QPCT	1.00179			BSG	2.66657	0.022822	0.0299136	1.4952	0.108008	0.203723
	ZNHIT6	1.02271			SYNJ2	1.00186			CDC26	1.93022	0.0744582	0.0785598	1.47308	0.00525228	0.0775625
	ZNHIT1	1.25894			ZNF428	1.00187			RAB3GAP2	2.26116	0.0371296	0.0441748	1.47221	0.0869355	0.183355
	ZNFX1	1.00838			IGF2BP2	1.00188			AGL	2.30574	0.00959167	0.0176609	1.46894	0.0346845	0.149015
	ZNF99	1.20589			RMI2	1.00189			CHD1L	2.23723	9.86e-05	0.000915008	1.43652	0.00534914	0.0775625
	ZNF98	1.15933			LBH	1.00193			ATG9A	3.0821	1.43e-05	0.00034568	1.42582	0.00949903	0.0909838
	ZNF969P	1.12853			PNPO	1.00204			UNC45A	1.92179	0.0129902	0.0209009	1.40683	0.0120649	0.0920122
	ZNF90	1.06617			PXMP4	1.00207			CSNK1A1	3.41645	0.000703227	0.00296634	1.39959	0.0600507	0.170393
	ZNF888	1.02775			CEP112	1.00212			SNX12	2.18146	0.0121338	0.0201075	1.39751	0.015763	0.101772
	ZNF862	1.02931			SH3GLB2	1.00212			ARHGAP5	2.63567	0.0024274	0.00662537	1.39469	0.066333	0.170393
	ZNF860	1.07989			CLC	1.00214			CERS2	2.70128	0.0126857	0.0207477	1.39416	0.0920741	0.189037
	ZNF844	1.01173			DKK2	1.00267			RPS23	1.96666	0.0154167	0.0229895	1.38096	0.00683723	0.0844332
	ZNF843	1.17807			EPS15L1	1.00276			TANC1	1.94972	0.00381129	0.00902263	1.36829	0.0108663	0.0909838
	ZNF837	1.09586			CDV3	1.00278			DEGS1	1.94438	0.00507172	0.0111004	1.3643	0.0507328	0.170393
	ZNF813	1.04709			AK3	1.00279			RFXANK	2.2086	0.0410889	0.0478643	1.36419	0.00242841	0.070424
	ZNF804A	1.0293			RPL19	1.00282			ANXA7	2.21261	0.0232988	0.0303533	1.35421	0.0100447	0.0909838
	ZNF783	1.027			COL21A1	1.00288			CTR9	2.24284	0.0496269	0.0553531	1.35042	0.0126913	0.0920122
	ZNF782	1.01264			FKBP4	1.0029			CYB5R3	2.38044	0.00166824	0.00509252	1.34721	0.00727872	0.0844332
	ZNF777	1.00252			SIPA1L2	1.00293			VPS13D	2.14468	0.0223029	0.0293993	1.34526	0.0187221	0.10957
	ZNF774	1.01145			SETD7	1.003			HDAC1	2.36603	0.00133993	0.00444089	1.33996	0.0460294	0.170393
	ZNF763	1.19687			LCN2	1.00303			SUPT6H	2.73536	0.0139781	0.0217646	1.33046	0.0658084	0.170393
	ZNF76	1.12276			QKI	1.00309			OSBPL9	4.78262	1.25e-05	0.00034568	1.32644	0.081515	0.181841
	ZNF729	1.11566			ZNF385A	1.00328			NCKAP1	2.9842	0.0154468	0.0229895	1.32535	0.0479844	0.170393
	ZNF727	1.09247			MAD2L2	1.00336			POM121	2.29205	0.142207	0.142823	1.32301	0.204014	0.267408
	ZNF710-AS1	1.01941			RIDA	1.0035			CCDC6	2.34027	0.108093	0.111456	1.31403	0.025415	0.134006
	ZNF710	1.28973			SUMO1	1.00364			SERINC1	1.97293	0.0329356	0.0402161	1.31069	0.179729	0.260853
	ZNF709	1.00568			DEK	1.00378			ATP6AP1	2.08717	0.00406059	0.00937125	1.30199	0.0476653	0.170393
	ZNF707	1.15096			NES	1.00389			IGSF8	1.92079	0.0350855	0.042395	1.30148	0.0489164	0.170393
	ZNF705G	1.34939			TMEM245	1.00408			TRMT5	1.96752	0.00286455	0.00730302	1.28648	0.199989	0.26627
	ZNF700	1.00781			ALG14	1.00415			HSPA8	4.02438	0.0952203	0.0986211	1.28396	0.0735272	0.175859
	ZNF7	1.32769			TMEM53	1.00419			ASCC1	3.26377	0.0515274	0.0571979	1.28224	0.14483	0.243483
	ZNF697	1.1638			AEBP1	1.00421			SMC5	1.93469	0.0104858	0.0187132	1.28039	0.106759	0.203017
	ZNF691	1.08769			CLGN	1.00431			SOD1	3.27181	0.000138149	0.00110519	1.27536	0.00691914	0.0844332
	ZNF69	1.02114			NRBP1	1.00436			MOCS1	2.01927	0.00145637	0.00475885	1.27493	0.0672325	0.170393
	ZNF687	1.13122			RAE1	1.00441			GLE1	2.77192	0.0711086	0.076024	1.27153	0.0682434	0.170393
	ZNF676	1.20461			GPR180	1.00443			NAA35	2.90803	0.0010984	0.00386105	1.26442	0.0966034	0.191455
	ZNF667	1.00429			QSOX1	1.00459			CCS	1.97937	0.0191983	0.026994	1.26316	0.0111712	0.0909838
	ZNF662	1.07771			ECM1	1.00463			POMGNT1	2.10934	0.00357337	0.00860613	1.26123	0.13141	0.229175
	ZNF658	1.05469			C1QTNF1	1.00463			PSMC3	3.85455	0.0265189	0.0330774	1.25953	0.00506707	0.0775625
	ZNF648	1.0099			EPHB3	1.00479			PLXND1	2.1263	0.00436609	0.00976942	1.25851	0.0311103	0.145889
	ZNF625-ZNF20	3.04831			LCA5	1.00498			MPP5	3.87167	0.000231699	0.00145282	1.25749	0.1201	0.215993
	ZNF623	1.17612			RPL29	1.00502			SNUPN	2.00847	0.00313849	0.00791447	1.25717	0.0234094	0.129309
	ZNF622	1.3109			LIMS2	1.0051			PSMC6	1.93519	0.0107484	0.0190353	1.25685	0.195356	0.26627
	ZNF605	1.02044			TCEAL5	1.00512			ABHD4	2.34294	0.0262432	0.0329105	1.2552	0.08621	0.183355
	ZNF603P	1.09036			SLC11A1	1.00514			COPS4	3.84782	0.0200648	0.0273076	1.25508	0.090742	0.187966
	ZNF596	1.00772			RPP14	1.00517			SLC41A3	2.6162	0.00162403	0.00509157	1.25308	0.00334598	0.0727761
	ZNF593	1.29155			BBS1	1.00524			HOOK3	2.52389	0.000743884	0.0030656	1.24954	0.022801	0.12902
	ZNF589	1.1063			COQ6	1.00531			DCAF11	2.30314	0.000254441	0.0015136	1.24894	0.0125225	0.0920122
	ZNF573	1.02728			ARAF	1.00546			PDZD8	4.12443	3.62e-05	0.000503576	1.24661	0.201299	0.26627
	ZNF572	1.08901			CEMIP2	1.00557			HOOK2	2.0836	0.000815969	0.00320262	1.24594	0.0824388	0.18215
	ZNF57	1.13162			POLD3	1.00567			AIDA	2.11229	0.0445765	0.0506948	1.24535	0.0606998	0.170393
	ZNF563	1.14556			MRPL14	1.0058			UBE4A	4.72221	0.000111446	0.000994441	1.24163	0.0318226	0.145889
	ZNF556	1.0595			FOLR1	1.00595			FLT1	2.26147	0.018019	0.0259652	1.23433	0.0648567	0.170393
	ZNF554	1.06834			NSA2	1.00596			MCRS1	2.35653	0.0376979	0.044622	1.23185	0.0669186	0.170393
	ZNF541	1.09858			VGF	1.00601			EDEM3	2.32563	0.00775163	0.0156798	1.22981	0.0326993	0.145889
	ZNF517	1.21805			ENSA	1.00624			ACACA	2.86201	0.0063784	0.0133314	1.22895	0.270309	0.318583
	ZNF514	1.17352			CIAPIN1	1.00624			UBR4	2.25042	0.360384	0.360384	1.22683	0.0405891	0.168155
	ZNF511	1.01689			ELAVL2	1.00627			PI4KB	2.40008	0.0674717	0.0724696	1.22539	0.187249	0.262525
	ZNF507	1.29296			PVALB	1.00639			EGLN1	2.28336	0.000401437	0.00194028	1.22481	0.0317971	0.145889
	ZNF503-AS2	1.12338			MTURN	1.00648			SNW1	2.23304	0.0252227	0.0318028	1.22122	0.065446	0.170393
	ZNF503-AS1	1.20226			DPF2	1.00655			DYNC1I2	3.06413	0.00503727	0.0111004	1.21996	0.072772	0.175859
	ZNF503	1.19715			GAD2	1.00669			ZFYVE19	2.05984	0.00281076	0.00724551	1.21889	0.0157923	0.101772
	ZNF502	1.01493			PPP1R16A	1.00673			EPN2	2.63783	0.0236834	0.0305253	1.21579	0.0881699	0.184283
	ZNF496	1.03949			BRF2	1.00685			UHRF1BP1	2.08606	0.0116362	0.0197238	1.21568	0.189979	0.262525
	ZNF490	1.09695			KATNB1	1.00703			C6orf89	3.87754	3.16e-06	0.000345293	1.21404	0.0941099	0.189857
	ZNF486	1.05665			CALR	1.0071			CKS2	2.03481	0.00331411	0.00812297	1.21215	0.0506506	0.170393
	ZNF469	1.14463			SCAF4	1.00727			PHKB	2.59798	2.82e-05	0.000468971	1.21037	0.18536	0.262525
	ZNF449	1.41313			PTPDC1	1.00731			MTHFD1	2.12925	0.0130091	0.0209009	1.20913	0.169592	0.259724
	ZNF44	1.00877			CDK11B	1.0074			WDR26	2.02904	0.00170074	0.00512431	1.20697	0.223257	0.286163
	ZNF433	1.0674			PRKRIP1	1.00747			RXRB	2.13802	0.00130077	0.00443793	1.20602	0.217008	0.2797
	ZNF425	1.06767			SLC4A2	1.00753			ZHX1	3.09674	6.09e-05	0.000614296	1.20252	0.0973779	0.191455
	ZNF385D	1.03062			RAB1B	1.00754			NFRKB	2.70616	0.00259173	0.00683273	1.20162	0.049429	0.170393
	ZNF385B	1.05533			UBA2	1.00762			PEX5	2.03516	0.0117133	0.0197238	1.20012	0.0483192	0.170393
	ZNF341-AS1	1.07595			CHAF1A	1.00766			GON4L	2.48438	0.000828264	0.00320262	1.19323	0.0335642	0.146922
	ZNF34	1.10059			BET1L	1.00767			LRRC41	1.95867	0.00712379	0.0146258	1.19032	0.307065	0.34582
	ZNF330	1.46088			THAP12	1.00771			USP9X	2.28984	0.0245325	0.0312722	1.18991	0.079973	0.181841
	ZNF32-AS1	1.28203			EDEM2	1.00772			SMG5	2.28581	0.0194384	0.0271669	1.18932	0.431624	0.437278
	ZNF322P1	2.49187			HMBOX1	1.00808			GLCE	2.1904	1.07e-05	0.00034568	1.18765	0.0685534	0.170393
	ZNF322	1.17905			CD177	1.00824			LCLAT1	4.78997	0.000131362	0.00110519	1.18383	0.227783	0.287205
	ZNF321P	1.10017			MFAP4	1.00842			WDR61	2.92469	0.0201276	0.0273076	1.18279	0.198407	0.26627
	ZNF320	1.00227			CCDC43	1.00849			BABAM1	2.02453	0.00857724	0.016722	1.18188	0.010872	0.0909838
	ZNF318	1.27674			PCP4	1.00862			PLCB3	2.33115	0.00332622	0.00812297	1.18164	0.0760136	0.178133
	ZNF311	1.02449			ISLR	1.00875			ST13	2.65965	3.91e-05	0.000503956	1.17932	0.157727	0.252349
	ZNF300P1	1.09694			CRABP2	1.00878			ZNF623	2.63648	4.51e-05	0.000532495	1.17612	0.176256	0.260853
	ZNF280A	1.25196			SNAP91	1.00915			BOLA1	3.13781	2.83e-05	0.000468971	1.17028	0.244931	0.303872
	ZNF259P1	5.79285			ADAM22	1.00917			PRCP	1.94538	0.0130631	0.0209009	1.16958	0.0554324	0.170393
	ZNF257	1.00468			C8B	1.00928			PFKM	2.74201	6.41e-05	0.000619633	1.16832	0.338886	0.363988
	ZNF252P	1.03337			MFHAS1	1.00928			NUP205	2.51484	0.0196945	0.0271972	1.16782	0.149788	0.246617
	ZNF251	1.26475			ENOPH1	1.00935			PTPRK	2.23651	0.000321484	0.0016951	1.16654	0.00364363	0.0727761
	ZNF250	1.00069			RIPK1	1.00959			VDAC2	1.95591	0.0109802	0.0192986	1.16574	0.011373	0.0909838
	ZNF215	1.07925			TSPAN9	1.00975			MPI	1.98355	0.04401	0.0502971	1.1588	0.0579188	0.170393
	ZNF209P	1.94209			BET1	1.00977			MARK2	5.07389	0.00265532	0.00692173	1.15805	0.0808933	0.181841
	ZNF208	1.05142			MAK16	1.00978			MINPP1	3.24444	4.54e-06	0.000345293	1.1556	0.10208	0.199013
	ZNF192P1	1.00109			ZNHIT1	1.00986			SORL1	2.28757	7.84e-06	0.000345293	1.15419	0.0277793	0.140104
	ZNF185	1.02267			ZNF672	1.01001			BCAS3	2.57809	0.00837787	0.0164717	1.15308	0.310215	0.347681
	ZNF18	1.04492			GAR1	1.01016			NPEPPS	2.89695	0.0518765	0.0573112	1.15179	0.184175	0.262525
	ZNF169	1.06081			POU3F2	1.01021			LIPH	1.98002	0.00982901	0.0178151	1.15139	0.0690386	0.170393
	ZNF165	1.16477			PYGM	1.01029			NMT1	3.45002	0.00174568	0.00512655	1.14896	0.0564833	0.170393
	ZNF16	1.16963			WDR3	1.01047			CHD8	2.0225	0.0590914	0.0637637	1.14577	0.132547	0.229175
	ZNF146	1.11979			SNAP29	1.0105			METTL3	2.29781	0.00318284	0.00793999	1.14438	0.0298529	0.145889
	ZNF137P	1.00575			RFX1	1.01058			SF3B4	1.93846	0.0220445	0.0292246	1.14211	0.346432	0.366707
	ZNF133	1.01009			COLGALT1	1.01062			RTCB	3.41006	3.22e-05	0.000498027	1.14185	0.27102	0.318583
	ZNF131	1.11247			DGKB	1.01064			PDCD6	2.05574	0.000195355	0.00133301	1.14081	0.061547	0.170393
	ZNF117	1.00208			ILF2	1.01067			DCTN1	2.15031	0.0189705	0.0268363	1.1387	0.155891	0.252349
	ZNF106	1.04627			RPL4	1.01075			PEF1	3.50936	0.00619123	0.0130579	1.13771	0.198576	0.26627
	ZNF101P2	1.06125			MRI1	1.01075			PATJ	2.32406	0.0153767	0.0229895	1.13576	0.186472	0.262525
	ZMYND8	1.08094			WDR55	1.01076			PLCD3	1.98918	0.0137992	0.0216312	1.13318	0.149884	0.246617
	ZMYND19	1.02086			METTL2B	1.01081			NAV1	1.96547	0.000291361	0.00160942	1.13279	0.201998	0.26627
	ZMYM1	1.03226			TOMM34	1.01083			LRRC8A	2.18677	0.0370405	0.0441748	1.13128	0.280606	0.325503
	ZMPSTE24	1.17391			GTF2H4	1.01093			ZNF687	1.96111	0.049077	0.0550042	1.13122	0.127426	0.223961
	ZMIZ1-AS1	1.12142			USP5	1.01097			PCDHGC3	2.18599	0.000478215	0.00209332	1.12929	0.0848074	0.183355
	ZMAT5	1.20416			PXMP2	1.01105			NCKIPSD	2.16035	0.000777553	0.00311021	1.12905	0.118626	0.21501
	ZKSCAN1	1.21616			APOOL	1.0112			SPARCL1	2.34767	0.00172908	0.00512655	1.12856	0.0658342	0.170393
	ZHX3	1.07988			TBK1	1.01133			C14orf119	1.93847	0.00890973	0.0170831	1.12769	0.052597	0.170393
	ZHX2	1.16736			DNAJB11	1.01134			PTPRF	2.29546	8.78e-06	0.000345293	1.12659	0.166117	0.256928
	ZHX1	1.20252			UXS1	1.01137			FOXO3	2.20543	0.053358	0.0581176	1.12286	0.238177	0.29708
	ZG16B	1.06483			TYMS	1.01145			NUP155	2.7305	0.00978289	0.0178151	1.12198	0.264098	0.317465
	ZG16	1.31846			FBN1	1.01153			ACTR10	2.27023	0.0153246	0.0229895	1.12143	0.175795	0.260853
	ZFYVE9	1.05023			ECHDC2	1.01159			PRRC2A	2.34811	0.0119247	0.0199031	1.11992	0.0866835	0.183355
	ZFYVE19	1.21889			COL12A1	1.01165			CDC42BPB	5.34412	0.000145571	0.00112575	1.11841	0.39879	0.407574
	ZFYVE16	1.09105			R3HCC1L	1.01175			PLEKHA5	2.0116	0.0112237	0.0195715	1.11772	0.458758	0.45962
	ZFY-AS1	1.26625			NCK2	1.01176			FZD8	2.22014	0.0476108	0.0536199	1.11766	0.0668936	0.170393
	ZFR	1.03992			TRAPPC2B	1.01187			MIF4GD	2.26111	0.0524252	0.0576429	1.11639	0.0842206	0.183355
	ZFPM2-AS1	1.55631			PNISR	1.0121			CHMP2A	1.97915	0.0132663	0.0210806	1.1154	0.317281	0.35052
	ZFPM2	1.14881			LETMD1	1.01213			RAB5B	2.10384	0.111768	0.11423	1.11529	0.178954	0.260853
	ZFPL1	1.29662			FPGT	1.01217			PDZD11	4.34024	0.00246789	0.00665757	1.11373	0.22726	0.287205
	ZFP42	1.0847			RALYL	1.01219			REEP3	4.68362	1.49e-05	0.00034568	1.11037	0.103689	0.200465
	ZFP41	1.03935			POF1B	1.01226			RAPGEF2	2.2147	0.0358766	0.0431263	1.10462	0.316574	0.35052
	ZFP36L1	1.094			VPS72	1.01228			USE1	2.41219	0.0326666	0.0400987	1.10443	0.0368744	0.155543
	ZFHX4	1.021			RANBP6	1.0124			DKK3	1.96585	0.00421616	0.0095897	1.10428	0.0550542	0.170393
	ZFHX3	1.02021			RPS15	1.01244			SMG8	2.26048	0.0876963	0.0916466	1.1035	0.295382	0.335925
	ZFC3H1	1.30873			TTC39B	1.01249			PHF20	2.17094	0.0199407	0.0273076	1.10071	0.367133	0.38195
	ZFAT	1.2151			FBXO30	1.01256			KIF5B	2.13261	0.0744963	0.0785598	1.10042	0.259074	0.313048
	ZFAS1	1.01023			TSPO	1.01264			CTPS2	2.06238	0.0142977	0.0221137	1.09995	0.0751084	0.177808
	ZFAND6	1.05072			PGM2	1.01273			CDC42BPA	3.31011	0.000163459	0.00115011	1.09951	0.257145	0.312344
	ZFAND5	1.00224			HDAC8	1.01274			PKD2	3.12684	0.0154585	0.0229895	1.09492	0.295223	0.335925
	ZFAND1	1.1375			CLIC5	1.01277			MADD	2.26754	0.00186914	0.00542051	1.09478	0.0441791	0.170393
	ZER1	1.17203			NRBF2	1.01282			PCLO	2.09711	0.000268012	0.00155447	1.09157	0.133356	0.229175
	ZEB2	1.02515			NHSL1	1.01299			XRCC5	2.04738	0.00227135	0.00634884	1.08963	0.212264	0.275113
	ZDHHC9	1.4096			CEND1	1.013			PRKAA2	1.92344	0.0100074	0.0179978	1.08846	0.0584225	0.170393
	ZDHHC5	1.41085			UBE2D1	1.01305			CSDE1	2.35561	0.0081431	0.016147	1.08796	0.121433	0.216711
	ZDHHC3	1.04421			BCL11A	1.01311			TAB1	2.89163	0.11032	0.113249	1.08735	0.407991	0.415149
	ZDHHC24	1.04798			ARMCX1	1.01311			NMNAT3	2.19135	6.97e-06	0.000345293	1.08432	0.117363	0.214395
	ZDHHC20P4	1.03323			PFDN4	1.01315			PFKL	2.01856	0.0168291	0.0247111	1.08377	0.146571	0.244636
	ZDHHC20P3	1.21325			COL3A1	1.01316			RPTOR	2.20057	0.0234191	0.0303533	1.08177	0.30535	0.345567
	ZDHHC16	1.25666			CRELD1	1.01329			ZHX3	2.29947	0.00777233	0.0156798	1.07988	0.16357	0.25661
	ZDHHC15	1.01403			ALCAM	1.01336			CARMIL1	2.79991	0.000163593	0.00115011	1.07916	0.0325878	0.145889
	ZDHHC14	1.35911			PJA1	1.01338			EIF4A2	2.51506	3.69e-05	0.000503576	1.07837	0.326747	0.35423
	ZDHHC12	1.16983			ETFRF1	1.01343			COPS3	2.66075	0.026685	0.0331065	1.07726	0.318845	0.350578
	ZCWPW2	1.49876			ELP2	1.01385			COASY	2.2588	0.0043794	0.00976942	1.07692	0.157682	0.252349
	ZCRB1	1.3116			CAV1	1.01387			NBAS	2.15466	0.0734788	0.0781977	1.07651	0.199645	0.26627
	ZCCHC9	1.26414			GNG2	1.01392			SDF2	2.22712	0.0475159	0.0536199	1.07387	0.158806	0.252349
	ZCCHC7	1.35628			NPAT	1.01413			FAM162A	2.94476	1.97e-05	0.000404067	1.07078	0.205806	0.268242
	ZCCHC6	1.20711			HLA-DRB4	1.0142			SCCPDH	2.61706	0.00128238	0.00443793	1.06987	0.110081	0.205958
	ZCCHC24	1.10437			ELP3	1.01422			TP53BP2	2.07002	0.0210262	0.0281969	1.06838	0.187196	0.262525
	ZCCHC2	1.15372			POLD4	1.01424			NUP107	2.44142	0.0389798	0.0458674	1.06612	0.250487	0.307924
	ZCCHC17	1.18703			TTC25	1.01425			AP2S1	3.09249	0.00387398	0.00907842	1.06369	0.227257	0.287205
	ZC3HC1	1.06219			NAA50	1.01432			TBL1X	2.17235	0.00359825	0.00860613	1.05945	0.164805	0.25661
	ZC3HAV1L	1.16559			BRD3	1.01442			TMEM9	2.51979	0.133823	0.134986	1.0576	0.0804144	0.181841
	ZC3HAV1	1.02498			ANP32B	1.01455			FAM177A1	2.10009	0.00159845	0.00508001	1.0561	0.140226	0.237463
	ZC3H3	1.16309			CLUH	1.01459			CSTF3	2.42459	0.0149658	0.0229895	1.05598	0.061889	0.170393
	ZC3H15	1.23754			NIPSNAP2	1.01464			VWA1	2.24611	0.000351144	0.00177099	1.05264	0.164736	0.25661
	ZC3H13	1.18387			FDXR	1.01474			DYNC1H1	3.30183	0.0188952	0.0268363	1.05193	0.285847	0.329933
	ZC3H12A	1.00102			TINAGL1	1.01507			MTOR	2.79024	0.000159856	0.00115011	1.05185	0.0562257	0.170393
	ZC3H11A	1.41241			TMEM120B	1.01535			RAB7A	3.97854	0.00575851	0.0122567	1.05127	0.189579	0.262525
	ZBTB9	3.1811			CMBL	1.01537			GGT7	2.00067	0.0243248	0.0311787	1.05055	0.343716	0.36579
	ZBTB8OSP2	1.08855			UBXN7	1.0154			MTMR12	2.18553	0.00952807	0.0176609	1.05048	0.104633	0.200618
	ZBTB8OS	1.03534			CENPL	1.01551			ZBED1	2.39706	0.000348959	0.00177099	1.05007	0.347739	0.366707
	ZBTB7C	1.01187			ZNF14	1.016			AMOTL2	1.92276	0.000753186	0.0030656	1.0495	0.190104	0.262525
	ZBTB7B	1.07452			USP22	1.01616			GPR89B	3.35812	0.00107664	0.00386105	1.04915	0.138778	0.236739
	ZBTB47	1.14495			HNRNPD	1.01617			SH3PXD2A	2.86096	2.09e-05	0.000404067	1.04867	0.322723	0.35151
	ZBTB40-IT1	1.39333			SLC38A10	1.01624			POLG2	2.01559	0.00407973	0.00937125	1.04817	0.171284	0.259724
	ZBTB38	1.02133			CHRD	1.01633			INO80	3.36497	0.0117323	0.0197238	1.04572	0.273268	0.318583
	ZBTB24	1.28002			YME1L1	1.01647			RABL3	3.16115	0.000959347	0.00358981	1.0449	0.330512	0.356646
	ZBTB22	1.06715			RAB33B	1.01647			MYCT1	1.97356	0.0338444	0.0411094	1.04004	0.0148941	0.101631
	ZBED6	1.0923			SYNGR2	1.01651			COPS2	3.98777	0.00926743	0.0176233	1.03984	0.395369	0.405865
	ZBED3-AS1	1.0784			S100A2	1.01667			UBE2O	1.93971	0.123049	0.124661	1.03824	0.158028	0.252349
	ZBED3	1.12586			ITFG1	1.01672			BRD2	1.9205	0.0391454	0.0458674	1.03715	0.315401	0.35052
	ZBED1	1.05007			NEB	1.01677			PLXNB2	2.16177	0.00520734	0.0112907	1.0362	0.0682101	0.170393
	ZACN	1.02946			TONSL	1.01686			ARL2	2.14264	0.0171627	0.0250425	1.03594	0.0789716	0.181841
	Z99943.1	1.15302			GLG1	1.01714			STAMBPL1	2.40301	0.0134411	0.0212132	1.03441	0.381527	0.395153
	Z99916.1	1.04087			BPI	1.01727			CRTAC1	1.976	0.00037975	0.00187451	1.03322	0.0675361	0.170393
	Z99289.3	1.03862			CLDN4	1.0173			SAV1	3.6944	0.000276542	0.00156482	1.03308	0.114165	0.210209
	Z99129.4	1.0729			NKIRAS2	1.01756			TUBGCP5	2.8431	0.0216404	0.0288539	1.03277	0.266911	0.3185
	Z99129.3	1.14305			CEP68	1.01757			ZMYM1	3.0878	0.000470657	0.00209332	1.03226	0.177671	0.260853
	Z98885.2	1.08726			DES	1.01772			TGFBR3	2.04982	0.00195779	0.0056075	1.03215	0.0514558	0.170393
	Z98257.1	1.14632			WDR41	1.01772			MTMR2	3.45744	5.46e-05	0.000575782	1.02917	0.201927	0.26627
	Z98200.1	1.09386			RGS7	1.01777			NUP188	2.37235	0.119713	0.121813	1.02893	0.341025	0.364598
	Z98044.1	1.15077			ELF2	1.01784			CIZ1	1.94091	0.0787032	0.0826206	1.02786	0.267705	0.3185
	Z97653.2	1.07181			NRF1	1.01803			LLGL2	2.10058	0.0252229	0.0318028	1.0261	0.271932	0.318583
	Z97634.1	1.22437			SDCBP	1.01839			PLEKHF2	2.19879	0.000456379	0.00207805	1.02591	0.254062	0.310223
	Z97353.1	1.00301			TRIM28	1.01845			IRF2BP2	1.92237	0.0116533	0.0197238	1.025	0.0593057	0.170393
	Z97200.1	1.06193			CCNH	1.01848			MAGI3	2.31319	0.00255465	0.0068124	1.02385	0.0261099	0.134611
	Z97192.3	1.04005			CEP43	1.0185			SEC24C	2.31018	0.0163412	0.0241476	1.02252	0.0517557	0.170393
	Z97192.2	1.03879			MMP12	1.01857			INSR	2.08447	8.93e-06	0.000345293	1.02182	0.170916	0.259724
	Z97192.1	1.05923			TCEAL2	1.01864			TRUB1	2.22221	0.00222733	0.00630173	1.02021	0.250852	0.307924
	Z97180.1	1.33149			REEP6	1.01871			BICD1	2.57624	0.000301781	0.00162821	1.01709	0.0641228	0.170393
	Z95327.2	1.30445			BOK	1.0189			LIN7C	2.4137	0.0182267	0.0261024	1.01665	0.294714	0.335925
	Z95118.1	1.05728			GGPS1	1.01892			BCL2L2	2.55775	0.00813554	0.016147	1.01566	0.0936223	0.189857
	Z95114.1	46.87			APBA3	1.0192			VANGL1	3.98125	0.000136979	0.00110519	1.01482	0.069882	0.170659
	Z93403.1	1.08258			NDUFAF4	1.01921			LNPK	2.13489	0.0196355	0.0271972	1.01456	0.45962	0.45962
	Z93241.1	1.09024			CALB1	1.01924			RPS26	2.02516	0.0414687	0.0478643	1.01268	0.174889	0.260853
	Z92544.1	1.00617			ALDH1L1	1.01933			STRIP1	8.79639	0.00947663	0.0176609	1.00933	0.386669	0.398699
	Z86062.1	1.00529			FNBP4	1.01948			CNNM2	3.06968	0.00103888	0.00382572	1.00897	0.0950267	0.190053
	Z85996.1	1.14959			ALPL	1.01955			ARNTL	1.93826	0.0884035	0.0919714	1.0084	0.124686	0.220818
	Z85995.1	1.13293			STARD3	1.0196			PGAM1	3.14093	0.000229673	0.00145282	1.0069	0.112749	0.209263
	Z83851.2	1.04102			MBTD1	1.01961			PEX14	1.92257	0.0412826	0.0478643	1.00681	0.355262	0.371265
	Z83847.1	1.13333			RASSF8	1.01966			PKN2	3.1535	0.00132178	0.00444089	1.00541	0.321143	0.35144
	Z83836.1	1.0362			DNMT3B	1.01966			PACSIN3	1.93107	0.012699	0.0207477	1.00349	0.179899	0.260853
	Z82244.2	1.0528			RAD51C	1.01968			TTC28	1.93487	0.00557965	0.0119859	1.00319	0.443321	0.447176
	Z82244.1	1.13219			TBC1D30	1.01973			SYNGR1	2.33088	0.000248117	0.0015136	1.00091	0.233559	0.292896
	Z82205.1	1.14181			PTTG1	1.01976			PRUNE1	2.97206	0.0113042	0.0195715	1.00076	0.352903	0.370468
	Z82195.2	1.97908			PMF1	1.01985
	Z82186.1	1.36306			FABP4	1.01991
	Z74696.2	1.0221			FMO3	1.01991
	Z74696.1	1.03137			DCC	1.01999
	Z74021.1	1.15026			NIPSNAP1	1.02001
	Z73361.1	1.09701			CRIP2	1.02022
	YY1AP1	1.00959			IGHG4	1.02022
	YWHAZP6	1.33774			RPS6KA1	1.02026
	YWHAZP2	1.1185			SCAMP1	1.02034
	YWHAZP1	1.00662			TACSTD2	1.02037
	YWHAZ	1.10428			TGFB2	1.0204
	YWHAH	1.03241			SPTLC1	1.02055
	YWHAG	1.14111			HDLBP	1.02087
	YWHAEP7	1.16214			BAX	1.0209
	YWHAE	1.23012			ZDHHC17	1.02102
	YWHABP2	1.05916			E2F2	1.02111
	YWHABP1	1.02294			PHF5A	1.02123
	YWHAB	1.10374			IRAG1	1.02144
	YTHDF2	1.08339			NSUN2	1.02145
	YTHDF1P1	1.14785			CCT2	1.02181
	YTHDC2	1.24452			KIFC1	1.02189
	YRDCP1	1.15343			AMT	1.02211
	YPEL2	1.37979			PLOD3	1.02221
	YME1L1	1.11745			CLPX	1.02235
	YKT6	1.13281			ST14	1.02242
	YIPF5	1.30948			RABGGTA	1.02276
	YIPF3	1.55278			BRD7	1.02277
	YIPF2	1.57744			RPL31	1.02278
	YIF1B	1.28303			PPP5C	1.02281
	YIF1A	1.38373			CLIC3	1.02282
	YDJC	1.06741			ATP2B2	1.02287
	YBX3	1.14039			LYPLA1	1.02287
	YBX1P6	1.23364			HNRNPA1	1.02291
	YBX1P5	1.47166			ZRANB2	1.02294
	YBX1P10	1.0446			SLC2A13	1.02295
	YBX1	1.18145			PIGN	1.02297
	YARS	1.37552			LMBR1	1.02315
	YAP1P1	1.14914			VPS39	1.02323
	YAP1	1.11284			ZNF845	1.0235
	XYLB	1.13579			BRPF3	1.02355
	XRCC6P5	1.25725			CCN5	1.02375
	XRCC6P2	1.27166			GC	1.02379
	XRCC6	1.37277			NAP1L5	1.02409
	XRCC5	1.08963			OTUB1	1.02421
	XRCC4	1.31252			COP1	1.02426
	XPOTP1	1.40512			DTYMK	1.0243
	XPOT	1.34514			FBXL3	1.02433
	XPO5	1.24678			ZIC5	1.02437
	XPNPEP3	1.01247			GPM6B	1.02446
	XPNPEP2	1.19861			OXCT1	1.02448
	XPNPEP1	1.58169			IGHV1-58	1.02448
	XPC	1.25108			C3orf38	1.02454
	XKR9	1.07546			ACP3	1.02455
	XK	1.07608			TBC1D31	1.0246
	XIRP2	1.50865			KAT6B	1.02462
	XIRP1	1.31132			CAPS	1.02466
	XG	1.32711			TIMM17A	1.02468
	XDH	1.03537			CEP350	1.02477
	XCL1	1.06896			PRPF4B	1.02491
	XBP1	1.00844			PDCD2L	1.02497
	WWTR1-AS1	1.12523			COL22A1	1.02502
	WWTR1	1.07158			DYNLT2B	1.02518
	WWP1P1	1.15019			KPNA4	1.02521
	WWP1	1.23705			AIF1L	1.02524
	WWC2	1.06494			SP4	1.02531
	WWC1	1.44861			CENPO	1.02536
	WTH3DI	1.62453			PRXL2B	1.02552
	WT1-AS	1.10983			ENY2	1.02574
	WT1	1.14965			CTSH	1.0258
	WRNIP1	1.1598			TRIM4	1.02597
	WNT9B	1.26486			ACAT2	1.02598
	WNT8B	1.53691			CHTF18	1.02608
	WNT5A-AS1	1.08779			TASOR	1.0261
	WNT5A	1.11009			SIL1	1.02616
	WNT4	1.05098			TNS1	1.02617
	WNT2	1.06484			ARHGAP21	1.02619
	WNT11	1.04506			GYPA	1.02642
	WNK2	1.06068			PYCR1	1.02642
	WLS	1.18932			SCG2	1.02658
	WIZP1	1.08018			IGHV1-69	1.02661
	WISP2	1.02648			RNASEH1	1.02665
	WISP1	1.0865			GIGYF2	1.02669
	WIPI1	1.0659			MSRB1	1.02679
	WHAMM	1.26254			IK	1.0268
	WFS1	1.03983			COL4A4	1.02685
	WFDC21P	1.04182			TMEM181	1.02704
	WFDC2	1.03892			HMCES	1.02716
	WFDC1	1.08335			MTA3	1.02725
	WEE1	1.00191			MACROD1	1.0274
	WDTC1	1.27851			DTX2	1.02748
	WDSUB1	1.12544			BCLAF3	1.02756
	WDR97	1.06499			CENPN	1.02757
	WDR83OS	1.01602			CLASP1	1.02759
	WDR81	1.15278			DHODH	1.0276
	WDR77	1.32844			HAUS1	1.02762
	WDR75	1.45362			U2AF1L5	1.02766
	WDR74	1.20117			RGCC	1.02777
	WDR72	1.04222			FZD1	1.02789
	WDR70	1.26002			NUDT5	1.02794
	WDR61	1.18279			ADAMTSL3	1.02801
	WDR6	1.08061			GSR	1.02808
	WDR59	1.12812			RRS1	1.02814
	WDR55	1.0709			HPS3	1.02822
	WDR49	1.04163			HMGB2	1.02848
	WDR48	1.04136			XRCC3	1.0285
	WDR46	1.52258			LRATD1	1.02853
	WDR45P1	1.30745			DDX49	1.02855
	WDR45BP1	1.0909			CHPT1	1.02856
	WDR45B	1.05007			TBRG4	1.02859
	WDR45	1.03409			NQO2	1.02867
	WDR44	1.14613			APOA1	1.02869
	WDR43	1.17256			CEP97	1.0287
	WDR41	1.0661			CD163L1	1.02883
	WDR36	1.42723			MMP11	1.02883
	WDR31	1.02323			DPP4	1.02901
	WDR3	1.34835			PCSK1	1.02906
	WDR27	1.20126			CRNKL1	1.02909
	WDR26	1.20697			RBM42	1.02927
	WDR12	1.32922			CCDC130	1.0293
	WDR11	1.01478			SGCG	1.02962
	WDR1	1.12895			KLHDC4	1.02967
	WDHD1	1.01015			MAX	1.0297
	WDFY3-AS2	1.06934			LIG1	1.02974
	WDFY3	1.02357			CTU2	1.02977
	WBP4	1.35308			SUPT5H	1.02982
	WBP1LP2	1.10295			RNF138	1.02994
	WBP11P1	1.33533			DLK1	1.03022
	WBP11	1.00023			BRIP1	1.03035
	WASL	1.51976			EPB41	1.0305
	WASIR1	2.5526			KIF2C	1.03061
	WASHC5-AS1	1.06269			MED17	1.03067
	WASHC5	2.18089			COL5A1	1.03075
	WASHC4	1.18334			ADH1B	1.03077
	WASHC2A	1.02122			SNX21	1.03087
	WASH7P	1.3214			DCP1A	1.03094
	WASH2P	1.04735			FADS2	1.03102
	WASF5P	1.09217			RHBDD2	1.03103
	WASF4P	1.30622			OBI1	1.03107
	WASF3	1.13635			NSD3	1.03112
	WASF2	1.18962			REEP1	1.03118
	WASF1	1.22401			PRAG1	1.0312
	WARS2-IT1	1.52449			PPIH	1.03125
	VWF	1.11784			ERGIC3	1.03129
	VWDE	1.25022			CDCA2	1.03145
	VWCE	1.00048			BHMT	1.03155
	VWC2L	1.02607			CDCP1	1.03164
	VWC2	1.14774			RPE	1.03173
	VWA8	1.17415			CRIPT	1.0318
	VWA5A	1.06117			DPM1	1.03191
	VWA1	1.05264			GPAM	1.03201
	VTRNA2-1	1.0901			PDHX	1.03203
	VTN	1.04776			IRAK1	1.03207
	VTCN1	1.03869			MAP3K14	1.03207
	VTA1	1.09646			TMEM223	1.03228
	VSX2	1.55049			XYLT1	1.03231
	VSX1	1.2351			SLC14A1	1.03236
	VSTM4	1.06827			PHLDB1	1.03282
	VSTM2L	1.02897			POLR2A	1.03289
	VSTM2B	1.00863			MMP2	1.03291
	VSTM2A	1.02038			SLC39A10	1.03326
	VSNL1	1.10117			ADAM15	1.03332
	VSIG8	1.01104			SAE1	1.03332
	VSIG4	1.07961			TPSAB1	1.03338
	VSIG2	1.10266			PARK7	1.03341
	VSIG10L	1.09585			DCUN1D5	1.03343
	VSIG10	1.0278			PDE6D	1.03344
	VPS9D1-AS1	1.11043			ERMP1	1.03367
	VPS72	1.46549			FKRP	1.03383
	VPS54	1.29831			PRKCSH	1.03395
	VPS52	1.03252			TNKS1BP1	1.03397
	VPS51	1.0094			GUCY1B1	1.03405
	VPS50	1.09253			IRS2	1.03407
	VPS41	1.09488			NGRN	1.03408
	VPS37C	1.32358			AFAP1L2	1.03412
	VPS33A	1.04521			PICK1	1.03433
	VPS29	1.20363			CFD	1.03439
	VPS28	1.5175			F10	1.0344
	VPS26AP1	1.09581			YIF1B	1.03441
	VPS26A	1.26878			NXNL1	1.0345
	VPS25	1.27721			CCDC167	1.03452
	VPS18	1.0304			SAA1	1.03465
	VPS16	1.0205			AOC1	1.03488
	VPS13D	1.34526			KLF13	1.03494
	VPS13C	1.00371			AMER2	1.03499
	VPS13B	1.26935			ZBTB4	1.03499
	VPS13A	1.24952			THBS1	1.03501
	VPS11	1.24317			CCDC14	1.03502
	VN2R1P	1.11997			COX7B	1.03517
	VN1R85P	1.24072			NPTX2	1.0352
	VN1R84P	1.00114			EMC9	1.03522
	VN1R12P	1.24633			METTL14	1.03525
	VN1R11P	1.1365			PGC	1.03525
	VMP1	1.16098			SRRM3	1.0353
	VMO1	1.04312			ACSS3	1.0354
	VLDLR-AS1	1.11357			TYW5	1.0354
	VLDLR	1.15736			HBB	1.03555
	VKORC1	1.07427			GTPBP8	1.03579
	VIRMA	1.2284			HDAC10	1.03596
	VIPR2	1.29893			WASHC2C	1.0361
	VIPR1-AS1	1.2685			DDX5	1.03616
	VIPR1	1.00644			NNT	1.03658
	VIM	1.10736			SPR	1.03677
	VIL1	1.19752			PDCD11	1.03685
	VGLL4	1.21769			STK32C	1.03705
	VGLL3	1.13142			RAP2C	1.0371
	VGLL2	1.99499			CAV2	1.03712
	VGLL1	1.10116			DNAJA2	1.03712
	VGF	1.01248			NOTCH2	1.03723
	VEPH1	1.1677			CRP	1.0373
	VENTX	1.04066			RUFY3	1.03737
	VEGFD	1.15737			POC1B	1.03742
	VEGFC	1.07832			TUT1	1.0375
	VEGFA	1.02353			DHTKD1	1.03758
	VDAC3	1.03417			TRIM11	1.03762
	VDAC2	1.16574			TTC38	1.03771
	VDAC1P6	1.5639			ITGA8	1.03778
	VDAC1P1	1.60586			GRIK3	1.03789
	VDAC1	1.50538			SOX11	1.03795
	VCX	1.85163			RSBN1L	1.03801
	VCP	1.48493			LDB3	1.03832
	VCL	1.53079			NSL1	1.03832
	VCAN	1.21536			SMPD3	1.03839
	VAV3	1.01159			TAGLN3	1.03839
	VAV2	1.03827			AMACR	1.03847
	VAV1	1.01524			FKBP7	1.03853
	VAT1	1.05633			SSBP2	1.03853
	VASP	1.22416			HPGDS	1.0389
	VASN	1.13072			TTK	1.03904
	VASH1-AS1	1.23009			OLFML3	1.03908
	VARS	1.1911			KLHL15	1.03929
	VANGL1	1.01482			FIS1	1.03955
	VAMP8	1.17541			SEPTIN10	1.03959
	VAMP7	1.39375			LAMB2	1.03961
	VAMP5	1.0172			POLD1	1.03967
	VAMP4	1.04363			FRAS1	1.03972
	VAMP3	1.15106			ACTR3B	1.03977
	VAC14-AS1	1.16786			C4BPA	1.03981
	UXT	1.20904			CUL1	1.03985
	UXS1	1.21519			KIAA0040	1.03989
	UVRAG	1.10086			EZH2	1.0401
	UTS2B	1.13846			BMX	1.04036
	UTRN	1.17775			CUTC	1.04039
	UTP6	1.00599			ZBTB8OS	1.0404
	UTP23	1.01673			RECK	1.04065
	UTP20	1.37979			RAB27B	1.04107
	UTP18	1.0951			EPS8L1	1.04113
	UTP15	1.06336			NLRP2	1.04115
	UTP14C	1.0098			NARF	1.04117
	UTP14A	1.35352			NCAPH2	1.04125
	UTP11	1.09605			RPS4Y1	1.04135
	UST	1.00451			TSPYL1	1.04137
	USP9X	1.18991			VPS4A	1.04142
	USP8P1	1.76313			GRP	1.04147
	USP54	1.09471			PHIP	1.04166
	USP53	1.48332			KLKB1	1.04169
	USP5	1.117			GALK1	1.04184
	USP47	1.00899			MRPS30	1.04186
	USP40	1.02199			RAB3B	1.04194
	USP4	1.12652			C6	1.04195
	USP38	1.00604			IGHV1-24	1.04197
	USP32P1	1.10407			GEMIN8	1.04203
	USP26	1.06554			ING4	1.04214
	USP25	1.33123			WDR20	1.04232
	USP22	1.04153			GMNN	1.04233
	USP19	1.10094			PEX5L	1.04236
	USP18	1.0232			MECP2	1.04238
	USP10	1.18987			SMAD1	1.04238
	USO1	1.12785			MORC2	1.04262
	USMG5	1.23953			NOA1	1.04266
	USHBP1	1.29589			DDX19A	1.0427
	USH1G	1.04518			ECHDC3	1.04271
	USH1C	1.0128			C3	1.04278
	USF2	1.04022			PON3	1.04281
	USE1	1.10443			SURF2	1.04284
	UROS	1.12655			IGFBP2	1.0429
	UROD	1.15785			ADGRL1	1.04292
	URGCP	1.20424			ANOS1	1.04299
	URB1	1.11427			SLC44A4	1.04303
	URAHP	1.39464			SSH2	1.04309
	UQCRQ	1.29829			CCNB1	1.04319
	UQCRHL	1.18707			BRWD1	1.04326
	UQCRH	1.37061			CEP89	1.04341
	UQCRFS1P1	1.34827			CPZ	1.04346
	UQCRC2	1.44763			FAM160A1	1.0435
	UQCRC1	1.62001			TM7SF2	1.0435
	UQCRBP1	1.19689			CDKN1B	1.04359
	UQCRB	1.47856			TAF1	1.04395
	UQCR11	1.29808			NCAPH	1.04398
	UQCR10	1.03981			SPAG17	1.04403
	UQCC3	1.36209			HBM	1.04406
	UQCC2	1.07368			HNRNPA0	1.04413
	UPRT	1.28007			CDH1	1.04448
	UPP2	1.2611			HOXA10	1.0445
	UPP1	1.16768			LENG8	1.04461
	UPK3BP1	1.0687			COPRS	1.04483
	UPK3A	1.07622			RHEB	1.04489
	UPK1B	1.01508			CES2	1.04496
	UPK1A	1.12351			SERPIND1	1.0451
	UPF3AP2	2.00959			SMG6	1.0452
	UPF3AP1	1.6619			OAT	1.04528
	UPF1	1.23167			DHCR24	1.04534
	UPB1	1.15967			AQP4	1.0454
	UNQ6494	1.58683			NCALD	1.04542
	UNCX	1.11948			SOGA3	1.04555
	UNC93B4	1.13578			AQP1	1.04574
	UNC93B3	1.13278			GORAB	1.04592
	UNC93B1	1.11803			FAM83B	1.046
	UNC93A	1.04889			EPB41L2	1.04609
	UNC5CL	1.18051			VIL1	1.04612
	UNC5C	1.03632			CA8	1.04614
	UNC5B	1.04571			PSMD13	1.04619
	UNC45B	2.431			RAB3C	1.04623
	UNC45A	1.40683			HRG	1.04624
	UNC13C	1.03874			CCNL1	1.04629
	UNC13B	1.42769			PGAM2	1.04633
	UMOD	1.54372			AKR1C2	1.0464
	UMAD1	1.01609			MAD2L1	1.04653
	ULBP3	1.03103			TADA3	1.04653
	ULBP2	1.15305			ISL1	1.04659
	ULBP1	1.13176			TFAP4	1.04662
	UIMC1	1.06336			EPB42	1.04669
	UHRF1BP1	1.21568			ACBD7	1.04678
	UGT8	1.08162			RRAGA	1.04691
	UGT3A2	1.08607			FAM172A	1.04727
	UGT3A1	1.07556			KLHL36	1.04746
	UGT2B7	1.08263			CAT	1.04748
	UGT2B4	1.13312			GYG1	1.04779
	UGT2B17	1.1004			CAMKK2	1.04784
	UGT2B15	1.09127			CD9	1.048
	UGT1A9	1.13422			A2M	1.04802
	UGT1A8	1.05529			VMAC	1.04815
	UGT1A6	1.15427			PLIN3	1.04824
	UGT1A5	1.20049			APOM	1.04827
	UGT1A4	1.09844			ART4	1.04833
	UGT1A3	1.19566			URGCP	1.04833
	UGT1A2P	1.20607			MSN	1.04838
	UGT1A1	1.15618			PXN	1.04843
	UGP2	1.26514			LMO7	1.04857
	UGGT2	1.19035			SPINT2	1.04864
	UGDH	1.31676			TLE3	1.04866
	UGCG	1.01033			NUDT15	1.04879
	UFSP2	1.26779			CWC15	1.04879
	UFL1-AS1	1.27507			ANXA2	1.04883
	UFL1	2.04682			AHCY	1.04888
	UFC1	1.18884			ERICH3	1.04896
	UEVLD	1.22384			TMEM161B	1.04907
	UCP2	1.12365			LHFPL6	1.04912
	UCP1	1.2332			BRF1	1.0492
	UCN3	1.063			COMP	1.0495
	UCK2	1.29316			NDE1	1.04959
	UCHL5	1.11885			GCLC	1.04959
	UCHL3	1.11852			TMEM50A	1.04972
	UCA1	1.06079			ARL8B	1.04972
	UBXN7-AS1	1.21236			HPS1	1.04994
	UBXN4	1.01435			FAM204A	1.04997
	UBXN10-AS1	1.07024			ST18	1.05006
	UBXN10	1.01275			F9	1.05011
	UBXN1	1.14208			FHOD1	1.05017
	UBTFL6	2.32164			LPCAT1	1.05021
	UBTD1	1.02628			SMAD9	1.05025
	UBR5-AS1	1.18628			PHF6	1.05028
	UBR5	1.66969			RAB2A	1.05044
	UBR4	1.22683			ALDH16A1	1.05052
	UBR3	1.00374			EHF	1.05057
	UBR2	1.14563			BRPF1	1.05057
	UBQLN4P1	1.27538			MATN2	1.05063
	UBQLN4	1.39515			FCGRT	1.05078
	UBQLN1	1.39151			LDLRAP1	1.05079
	UBP1	1.00682			DGKE	1.0509
	UBLCP1	1.12946			PWP2	1.05113
	UBL7	1.11989			IFT172	1.05148
	UBL5P4	1.2759			PKNOX1	1.05154
	UBL5P2	1.03021			SIN3A	1.05157
	UBL5	1.23499			GSE1	1.0516
	UBL4A	1.21359			LLPH	1.05164
	UBL3	1.05946			NIT1	1.05167
	UBE4B	1.11462			ANXA4	1.05186
	UBE4A	1.24163			ARHGEF15	1.05186
	UBE3D	1.44634			KLF4	1.05192
	UBE3C	1.16839			FABP6	1.05198
	UBE3B	1.22065			PAM	1.05211
	UBE2V2	1.10356			SCAF8	1.05211
	UBE2V1P2	1.05045			BRD4	1.05216
	UBE2T	1.03686			KBTBD4	1.05238
	UBE2QL1	1.13437			HBD	1.0525
	UBE2Q2P1	1.22117			TOMM6	1.05268
	UBE2Q2	1.07444			KNG1	1.0527
	UBE2Q1	1.31035			SNRPB	1.05277
	UBE2O	1.03824			INIP	1.05287
	UBE2NL	1.21837			NFKBIA	1.05291
	UBE2J1	1.04249			PGM5	1.05292
	UBE2H	1.286			ASRGL1	1.05304
	UBE2G2	1.14981			SCFD2	1.05308
	UBE2F-SCLY	1.34215			HIRIP3	1.05323
	UBE2FP2	1.03646			AFF4	1.05325
	UBE2E2	1.20505			AP4E1	1.05327
	UBE2E1-AS1	1.11313			ERBB2	1.05334
	UBE2E1	1.41862			KIAA0408	1.05356
	UBE2D4	1.29227			CWF19L2	1.05362
	UBE2D3P2	1.10247			EIF4EBP2	1.05365
	UBE2B	1.10509			RBM3	1.05365
	UBE2A	1.3126			FASN	1.05373
	UBC	1.54529			DUT	1.05373
	UBB	1.17136			ARF6	1.05381
	UBAP2L	1.38551			FYCO1	1.05389
	UBAP1L	1.10573			ARHGAP23	1.05417
	UBAP1	1.18326			RAB3IL1	1.05424
	UBAC2	1.41344			FXR2	1.05435
	UBAC1	1.21655			NRGN	1.05445
	UBA52P7	1.01681			DPY30	1.0545
	UBA52	1.37524			PLXNC1	1.05457
	UBA2	1.21438			VGLL4	1.05467
	UBA1	1.11398			TLE5	1.05483
	UAP1	1.47903			ANO10	1.05498
	UACA	1.23493			TNS2	1.05499
	U91328.4	1.06463			TMCO3	1.05504
	U91328.2	1.09754			C2CD5	1.05535
	U8	1.17455			SULT2B1	1.05541
	U62317.4	1.08422			USP14	1.05543
	U52111.1	1.84871			TCAF1	1.05561
	U47924.3	1.00692			NAP1L4	1.05568
	U47924.1	1.00513			EXO1	1.05587
	TYW3	1.18638			RBMS2	1.05599
	TYW1B	1.19311			SORBS1	1.05619
	TYSND1	1.06963			PREX2	1.05624
	TYRP1	1.16144			CP	1.05632
	TYRO3P	1.13347			DDI2	1.05642
	TXNRD2	1.21039			PIEZO1	1.05652
	TXNRD1	1.10667			F12	1.05653
	TXNP6	1.18631			PIP4P1	1.05654
	TXNP4	1.04004			GEMIN5	1.05657
	TXNDC17	1.06858			CDKN2AIPNL	1.0566
	TXNDC15	1.06267			LHPP	1.05662
	TXNDC12	1.16463			PKP1	1.05674
	TXN2	1.35435			SNRPG	1.05685
	TXN	1.31399			PHF14	1.05688
	TXLNB	1.27454			PCYOX1	1.05705
	TXK	1.03559			TOR2A	1.05712
	TWSG1	1.03786			AKAP10	1.05713
	TWNK	1.0858			DPYSL4	1.05713
	TWISTNB	1.16845			CA4	1.05716
	TWF2	1.00772			STN1	1.05717
	TWF1	1.21486			ARFIP2	1.05737
	TVP23C-CDRT4	1.10497			SMARCD1	1.05741
	TVP23B	1.14941			TIMELESS	1.05756
	TUSC8	1.08007			ALYREF	1.05786
	TUSC3	1.20729			TSPAN13	1.05806
	TULP4	1.0817			ECH1	1.05834
	TULP1	1.00156			SF3A3	1.0586
	TUFT1	1.42909			FAM171A1	1.0586
	TUFM	1.22778			ABL1	1.05865
	TUBGCP5	1.03277			C8G	1.05869
	TUBE1	1.04946			ATPAF2	1.0587
	TUBBP6	5.5077			RPRD1A	1.05876
	TUBBP1	1.07117			BRCC3	1.0588
	TUBB8P8	1.27078			SLC16A3	1.05885
	TUBB8P11	1.98537			CALCRL	1.05894
	TUBB8	1.0367			AGAP1	1.05908
	TUBB7P	1.93543			RAB39B	1.05916
	TUBB4B	1.04259			TMEM47	1.05928
	TUBB2A	1.16719			VAMP2	1.05945
	TUBB	1.00706			ATP5ME	1.05953
	TUBAP4	1.39782			PHF20L1	1.05974
	TUBAP2	1.02086			NR2C2	1.05978
	TUBAL3	1.02586			APOBEC3F	1.05992
	TUBA4A	1.20564			RNPS1	1.06017
	TUBA3GP	1.23503			HPS5	1.0602
	TUBA1C	1.39975			ETFB	1.06022
	TTYH2	1.00791			SERPINF2	1.06027
	TTYH1	1.08202			PSMD12	1.06032
	TTTY14	1.02978			SUMF1	1.06044
	TTR	1.0782			CD302	1.06045
	TTN	1.13105			SRPX2	1.06051
	TTLL8	1.87654			FST	1.06053
	TTLL7	1.02411			ATP8A2	1.06086
	TTLL4	1.22136			NCAPG	1.0609
	TTLL12	1.12336			NAGLU	1.06098
	TTLL11	1.03302			CFHR2	1.06101
	TTLL1	1.03947			MAB21L4	1.0611
	TTK	1.07954			ZFP91	1.06125
	TTC39A-AS1	1.14594			RPL34	1.06129
	TTC39A	1.1659			UFSP2	1.06133
	TTC37	1.49338			OGFOD3	1.06154
	TTC33	1.32292			SNU13	1.06162
	TTC32	1.32319			OXA1L	1.06163
	TTC28	1.00319			WDTC1	1.06164
	TTC27	1.13802			GDAP1L1	1.06179
	TTC22	1.08732			NME4	1.06187
	TTC19	1.02669			STAG1	1.06188
	TTC17	1.18593			AKR1D1	1.06194
	TTC1	1.42269			GAMT	1.06204
	TSTD3	1.09298			PCLAF	1.06212
	TSTD1	1.10244			STMN2	1.06213
	TSTA3	1.45393			LBR	1.06236
	TST	1.18927			PTX3	1.06243
	TSSK4	1.18617			ME1	1.06245
	TSSK3	1.23064			ROCK2	1.06254
	TSSC2	1.17361			ZMPSTE24	1.06254
	TSR1	1.04955			SMOC2	1.06268
	TSPYL6	1.21577			ABCD4	1.0628
	TSPYL5	1.03694			CPSF4	1.06282
	TSPYL1	1.27523			ENTPD2	1.06299
	TSPO	1.06081			MTFP1	1.06317
	TSPEAR-AS2	1.11556			HSD17B13	1.06331
	TSPEAR-AS1	1.11553			TMA16	1.06336
	TSPAN9	1.09484			NUCKS1	1.06344
	TSPAN8	1.14499			CASP6	1.0635
	TSPAN7	1.03225			CRADD	1.06356
	TSPAN6	1.11744			TTL	1.06362
	TSPAN31	1.09139			RPS16	1.06373
	TSPAN3	1.05281			ARFGAP2	1.06381
	TSPAN15	1.16341			TCHH	1.06396
	TSPAN13	1.25059			LONRF2	1.06416
	TSPAN12	1.25873			UCHL1	1.06418
	TSPAN11	1.06379			HAUS4	1.06418
	TSPAN1	1.01943			EHMT2	1.06426
	TSNAX-DISC1	1.09005			MPZL1	1.06439
	TSNAX	1.04523			EYA3	1.06448
	TSNARE1	1.14635			XKR7	1.06448
	TSLP	1.09059			TFE3	1.06461
	TSKU	1.00152			MPG	1.06463
	TSHZ3	1.0049			SERPINH1	1.0647
	TSHZ2	1.12439			RLF	1.06504
	TSGA10IP	3.29288			ABCA8	1.06519
	TSG101	1.56587			KLHL14	1.06521
	TSFM	1.14364			OGA	1.06522
	TSEN34	1.15161			TOPBP1	1.06544
	TSEN2	1.0794			LPAR1	1.06549
	TSC1	1.03883			PARVA	1.06552
	TSACC	1.12012			LY6H	1.06567
	TRUB2	1.27299			TRIP6	1.06621
	TRUB1	1.02021			POLG	1.06667
	TRPV3	1.15039			XRN2	1.06697
	TRPT1	1.21972			GATD3A	1.06712
	TRPM8	1.01124			CFB	1.06727
	TRPM7	1.00898			TWSG1	1.0673
	TRPM6	1.48208			KANK1	1.06739
	TRPM3	1.02009			PPFIBP1	1.06751
	TRPM2-AS	1.07498			PPIB	1.06753
	TRPM1	3.16471			PPBP	1.06755
	TRPC6	1.07343			SLC6A17	1.0677
	TRPC5OS	1.33627			C16orf89	1.06773
	TRPC5	1.03099			PIK3IP1	1.06781
	TRPC4AP	1.13581			ABCA13	1.06795
	TRPC4	1.20272			PSEN2	1.068
	TRPC2	1.32851			SMC2	1.06806
	TRPA1	1.0191			CCNA2	1.06816
	TROVE2	1.04815			MMACHC	1.06835
	TROAP	1.01664			LMBRD2	1.06835
	TRNT1	1.10399			SPG21	1.06836
	TRNP1	1.28525			C8A	1.06838
	TRMT5	1.28648			QSER1	1.06848
	TRMT12	1.26901			SCEL	1.06857
	TRMT112P6	1.03801			PTMS	1.06877
	TRMT112P3	1.21099			IFT57	1.06885
	TRMT11	1.22701			DHRS3	1.06894
	TRMT10A	1.14106			STAM	1.06905
	TRMO	1.06021			POMK	1.06908
	TRIQK	1.19173			FOXG1	1.06909
	TRIP6	1.23715			SART1	1.06919
	TRIP4	1.36108			SERPING1	1.06937
	TRIP13	1.08806			COX15	1.06943
	TRIP12	1.03904			RPL26	1.06966
	TRIP11	1.29053			TRPC6	1.06974
	TRIP10	1.34069			HTATSF1	1.06977
	TRIO	1.12462			BEND3	1.06981
	TRIM80P	1.14002			GPS1	1.0699
	TRIM73	1.02212			SLC35A2	1.06994
	TRIM72	1.4173			TULP3	1.07004
	TRIM68	1.15898			ADGRG1	1.07009
	TRIM63	2.02749			STMN1	1.07012
	TRIM62	1.0322			ITGA11	1.07053
	TRIM61	1.15576			ZNHIT2	1.07054
	TRIM60P17	1.31708			ARFGAP3	1.07069
	TRIM6	1.15605			TSN	1.07072
	TRIM59	1.06815			ITIH2	1.07078
	TRIM55	1.35934			FAM171A2	1.07088
	TRIM54	1.30725			EIF2S3	1.07098
	TRIM5	1.13315			LAMC2	1.07102
	TRIM38	1.20786			PBXIP1	1.07104
	TRIM34	1.5534			FN1	1.07109
	TRIM31	1.19231			SVBP	1.07138
	TRIM27	1.00896			FAM118B	1.07162
	TRIM23	1.10236			HOMER1	1.07175
	TRIM21	1.04722			TMEM11	1.07178
	TRIM2	1.0072			KHK	1.0718
	TRIM16L	1.16193			NGDN	1.07183
	TRIM16	1.1474			WDR77	1.07185
	TRIM15	1.66691			SRP72	1.07185
	TRIM10	1.46225			ADAT1	1.07189
	TRIB3	1.10224			RACK1	1.07207
	TRIB1	1.13577			PLCD1	1.07215
	TRIAP1	1.25113			STK11	1.07238
	TRH	1.08502			BLOC1S6	1.07243
	TRGV9	1.03653			PAICS	1.07243
	TRGV4	1.02043			GRHL2	1.07271
	TREML3P	1.07144			NUDT3	1.07275
	TREML2	1.15726			DCLK2	1.07278
	TREML1	1.02591			DENND6A	1.0728
	TREM2	1.24764			GPD1	1.0729
	TREM1	1.16057			UTP11	1.07297
	TREH	2.23092			BDH2	1.07319
	TRDN	1.41214			NDRG1	1.07331
	TRDMT1	1.01526			NME1	1.07334
	TRBV23OR9-2	1.10544			VPS13C	1.07335
	TRAPPC9	1.23278			TLN2	1.07342
	TRAPPC4	1.4537			DENND2A	1.07342
	TRAPPC2L	1.04927			AVIL	1.07365
	TRAPPC13	1.14098			WNT11	1.07368
	TRAPPC11	1.09585			ANXA13	1.07377
	TRAP1	1.6631			DCX	1.07381
	TRANK1	1.03381			AFDN	1.07397
	TRAM2	1.04962			ZNF655	1.07411
	TRAM1L1	1.07249			IDH2	1.07428
	TRAM1	1.36104			SFRP1	1.07429
	TRAK2	1.11279			NT5C2	1.0743
	TRAK1	1.45396			NAT10	1.07439
	TRAF5	1.00466			RRP1B	1.07442
	TRAF3IP2	1.29898			PSMD9	1.0745
	TPX2	1.02651			TMEM263	1.07452
	TPTE2P6	1.09767			COL4A3	1.07458
	TPTE2P5	1.0133			SUV39H1	1.07516
	TPTE2P1	1.05311			SLC43A3	1.07518
	TPT1P9	1.06775			IDE	1.07528
	TPT1P5	1.75682			NCAPG2	1.07544
	TPT1P14	1.20233			HMGN1	1.07547
	TPT1-AS1	1.03184			ARG2	1.07557
	TPT1	1.29198			POLA2	1.07575
	TPSG1	1.00448			ABCB9	1.07575
	TPSAB1	1.0078			ZNF598	1.07589
	TPRN	1.13411			DCLRE1A	1.07589
	TPRKB	1.03126			SMARCD2	1.07593
	TPRG1L	1.2316			SH3D19	1.07598
	TPR	1.51424			XRN1	1.07607
	TPP2	1.05363			ACP6	1.07614
	TPP1	1.17211			TTR	1.07629
	TPMTP1	1.65036			AMBP	1.0764
	TPMT	1.17053			PLEKHH2	1.0764
	TPM4	1.24127			AMFR	1.07664
	TPM3P6	1.2523			RFLNB	1.07667
	TPM2	1.34098			IFT122	1.07671
	TPM1	1.16426			RPS13	1.07684
	TPI1P1	1.25934			RFX3	1.07689
	TPI1	1.30457			TMEM65	1.07694
	TPH1	1.12142			MYH10	1.07706
	TPD52L1	1.16438			EPB41L1	1.07706
	TPD52	1.1918			MPP2	1.0771
	TPCN2	1.09758			CHDH	1.07735
	TPCN1	1.22155			SP3	1.07742
	TPBG	1.09237			AHSP	1.0776
	TP53TG1	1.0147			HEBP2	1.07765
	TP53RK	1.12102			SALL3	1.07779
	TP53I3	1.08864			TMC4	1.07785
	TP53BP2	1.06838			SUMF2	1.07808
	TOR3A	1.12703			ADAM9	1.07812
	TOR1AIP2	1.17254			DHX15	1.07827
	TOR1AIP1	1.26794			EEF2K	1.07833
	TOR1A	1.01298			PDGFB	1.07879
	TOP3BP1	1.22282			DYNC2LI1	1.07883
	TOP2B	1.19911			CRACR2B	1.07897
	TOP2A	1.05059			CLDN18	1.079
	TOP1MT	1.23199			DPP6	1.07905
	TOP1	1.02211			MBNL1	1.0792
	TONSL-AS1	1.26697			LRPAP1	1.07933
	TOMM7	1.13851			ELAVL4	1.07957
	TOMM6	1.37603			ING3	1.07961
	TOMM5	1.58502			GSTM5	1.0797
	TOMM40L	1.48829			UBXN2A	1.07972
	TOMM34	1.2369			NPTX1	1.08009
	TOMM22	1.05953			TSPAN31	1.08036
	TOMM20P4	1.08243			ADNP	1.08066
	TOMM20	1.16288			VIRMA	1.08084
	TOM1L2	1.31969			ANKRD12	1.08085
	TOM1	1.30005			MYO19	1.08094
	TOB2P1	1.05761			ZNF143	1.08096
	TOB2	1.00563			TRIM65	1.08113
	TNS4	1.04584			SRSF9	1.08124
	TNS3	1.06319			GMPR2	1.08124
	TNS2	1.18714			EDF1	1.08135
	TNS1	1.11382			CDC7	1.08154
	TNRC6C	1.02151			FNDC1	1.0816
	TNR	1.01105			IGFBP6	1.08166
	TNNT3	1.15487			PAIP2B	1.08172
	TNNI3K	1.02423			SP8	1.08173
	TNNI2	1.03861			LDHA	1.08177
	TNNI1	1.16373			ARID4B	1.0819
	TNNC2	1.17196			RHBDF1	1.08195
	TNNC1	1.09181			ABCC4	1.08196
	TNN	1.2274			LAMB3	1.08199
	TNKS1BP1	1.41804			VAT1L	1.08201
	TNIP1	1.17598			RPS5	1.08224
	TNIK	1.046			CORO1C	1.08234
	TNFSF13	1.11874			HK2	1.08236
	TNFSF11	1.08301			TECR	1.08237
	TNFSF10	1.03993			SLIT3	1.08245
	TNFRSF21	1.10966			PPIC	1.08247
	TNFRSF19	1.0109			MND1	1.08248
	TNFRSF12A	1.0006			CYTH2	1.0826
	TNFRSF11B	1.13749			H1-3	1.08278
	TNFRSF11A	1.0924			CDK6	1.0828
	TNFRSF10D	1.10007			SPAST	1.08281
	TNFRSF10B	1.07477			VARS2	1.08289
	TNFRSF10A	1.22535			NT5DC2	1.08302
	TNFAIP6	1.11707			LGALS7	1.08308
	TNFAIP1	1.03406			RBP1	1.08315
	TNC	1.02814			GPAT4	1.08328
	TMX2P1	1.11092			TCF3	1.08343
	TMX2	1.05924			MEST	1.08345
	TMX1	1.32729			FBXL12	1.08359
	TMTC4	1.01446			IWS1	1.0838
	TMTC3	1.05953			PIAS2	1.08381
	TMTC2	1.25178			TADA2B	1.08385
	TMTC1	1.04775			N4BP2L2	1.08386
	TMPRSS9	1.01926			DPYSL3	1.08392
	TMPRSS6	1.00518			ANKLE2	1.08404
	TMPRSS5	1.04			EED	1.08408
	TMPRSS4	1.0174			KDF1	1.08429
	TMPRSS3	1.06495			FHL5	1.08431
	TMPRSS2	1.06001			CFHR5	1.08432
	TMPRSS15	1.08563			NAA40	1.08442
	TMPRSS13	1.13493			KANK2	1.08451
	TMPRSS11E	1.08409			LAMA3	1.08452
	TMPRSS11D	1.00915			TBC1D10A	1.08503
	TMPRSS11B	1.03716			TANGO6	1.08504
	TMPRSS11A	1.05165			TPPP	1.08527
	TMPPE	1.0223			TBCA	1.08529
	TMPOP2	1.03145			RRP1	1.08531
	TMOD3	1.0482			ADCK1	1.08538
	TMLHE-AS1	1.1538			PFDN2	1.08539
	TMIGD3	1.11769			CARS2	1.08551
	TMIGD2	1.01823			FAM83D	1.08552
	TMF1	1.20668			ACVRL1	1.08561
	TMEM9B	1.08223			PTN	1.08568
	TMEM97P1	1.1123			ORC5	1.08581
	TMEM97	1.06842			RASIP1	1.08581
	TMEM92-AS1	1.41405			PAAF1	1.08585
	TMEM92	1.23897			ATP8B1	1.08587
	TMEM9	1.0576			USP54	1.08591
	TMEM8A	1.03192			FDFT1	1.08593
	TMEM87B	1.09855			RPL37	1.08598
	TMEM87A	1.09275			SKA1	1.08641
	TMEM86A	1.3154			NSF	1.08641
	TMEM74B	1.08407			TRA2B	1.0866
	TMEM74	1.08429			AKAP13	1.08673
	TMEM72	1.17461			PHLDA3	1.08677
	TMEM70	1.0647			ESRP1	1.08682
	TMEM68	1.12919			IGHV4-28	1.08688
	TMEM65	1.02122			HPGD	1.08709
	TMEM63B	1.35424			CCDC186	1.08718
	TMEM63A	1.15233			SPATA5L1	1.08719
	TMEM61	1.01511			GGACT	1.08764
	TMEM60	1.08978			C1orf226	1.08774
	TMEM59	1.56914			PREX1	1.08786
	TMEM54	1.01642			MED30	1.08787
	TMEM53	1.00779			CDC45	1.08813
	TMEM52B	1.29391			SNX4	1.08854
	TMEM52	1.00116			SS18	1.08857
	TMEM51-AS1	1.17648			HEG1	1.0886
	TMEM51	1.22996			SEPHS1	1.08869
	TMEM50B	1.06756			TBC1D20	1.08879
	TMEM50A	1.0718			CDC16	1.08891
	TMEM47	1.06719			SLBP	1.08894
	TMEM45B	1.17312			SEC61B	1.08895
	TMEM45A	1.12542			CENPM	1.08895
	TMEM44-AS1	1.02434			CPSF6	1.08905
	TMEM43	1.18064			ACTN1	1.08917
	TMEM42	1.2305			JCAD	1.08937
	TMEM41A	1.10932			NIFK	1.08938
	TMEM40	1.12462			GNG4	1.08942
	TMEM38B	1.35957			SELENOW	1.08955
	TMEM38A	1.02079			TENT2	1.08956
	TMEM37	1.28215			GNG11	1.08964
	TMEM35B	1.24083			DLX5	1.08968
	TMEM30B	1.16397			AGER	1.08973
	TMEM30A	1.2541			PFKFB2	1.08977
	TMEM26-AS1	1.51264			PGAP1	1.08983
	TMEM267	1.27518			NOVA1	1.09004
	TMEM266	1.13595			AKAP2	1.09005
	TMEM263	1.11687			APIP	1.09006
	TMEM260	1.15747			ZNF445	1.09013
	TMEM26	1.07806			ITIH4	1.09015
	TMEM258	1.05621			EIF2B5	1.09025
	TMEM257	1.05627			STARD13	1.09027
	TMEM256	1.06693			MANBA	1.09031
	TMEM255B	1.01481			SAT2	1.09038
	TMEM254	1.0465			ABCD3	1.09047
	TMEM248	1.09305			TRIM33	1.09048
	TMEM245	1.04808			KIF5C	1.09049
	TMEM242	1.14533			DNAH11	1.09058
	TMEM238	1.08036			SMARCE1	1.09061
	TMEM229A	1.35487			SMU1	1.09061
	TMEM223	1.16768			CECR2	1.0907
	TMEM222	1.05316			MFAP2	1.09072
	TMEM220-AS1	1.0924			CBLN1	1.09073
	TMEM220	1.04523			PNKP	1.09082
	TMEM219	1.05479			UBE3C	1.09095
	TMEM216	1.0046			ELAVL3	1.09098
	TMEM214	1.71796			CCNY	1.09105
	TMEM209	1.09239			P3H2	1.09107
	TMEM208	1.09872			GSTM1	1.09116
	TMEM205	1.42139			SLC38A3	1.09134
	TMEM204	1.08998			INPP5A	1.09138
	TMEM200B	1.16163			SV2B	1.0914
	TMEM200A	1.02503			EPS8L2	1.09142
	TMEM2	1.14531			SLC34A3	1.09143
	TMEM190	1.00378			SRSF12	1.09167
	TMEM189	1.13837			MACROD2	1.09201
	TMEM187	1.17687			TEAD1	1.09208
	TMEM185A	1.31316			MFF	1.09214
	TMEM184C	1.10436			ANGPTL4	1.09219
	TMEM184A	1.10953			HSCB	1.09219
	TMEM182	1.04351			ADD2	1.09224
	TMEM181	1.07321			TRAF4	1.09227
	TMEM179B	1.11391			IPMK	1.0923
	TMEM178B	1.04228			CA9	1.09247
	TMEM176B	1.06066			KRT1	1.09249
	TMEM176A	1.08922			CRTC2	1.09255
	TMEM173	1.01565			CERS4	1.09266
	TMEM171	1.16192			LBP	1.09275
	TMEM168	1.12969			TKFC	1.09302
	TMEM167A	1.09444			USP47	1.09305
	TMEM165	1.02796			SPNS2	1.09314
	TMEM161B-AS1	1.03959			BMPR2	1.09331
	TMEM161A	1.18837			GLRX3	1.09339
	TMEM159	1.00045			MBNL2	1.094
	TMEM154	1.0599			EEF1E1	1.09413
	TMEM150A	1.08958			CHMP6	1.09419
	TMEM14C	1.45093			MTARC2	1.0942
	TMEM14A	1.16364			KATNA1	1.09425
	TMEM147	1.24899			DCAF16	1.09441
	TMEM144	1.11614			MYH2	1.09446
	TMEM141	1.2236			RPL23	1.09452
	TMEM139	1.36407			GEMIN7	1.09456
	TMEM135	1.27241			SERPINA4	1.09485
	TMEM134	1.06319			COQ7	1.09486
	TMEM133	1.16517			TTI1	1.09494
	TMEM132A	1.00028			FBLIM1	1.09499
	TMEM131L	1.01673			PSMG2	1.09506
	TMEM130	1.00196			SMARCB1	1.09521
	TMEM126B	1.12427			CRTAP	1.09525
	TMEM126A	1.16114			LFNG	1.09533
	TMEM125	1.15035			RP2	1.09537
	TMEM123	1.15219			TAPT1	1.0954
	TMEM120B	1.00379			BSCL2	1.09541
	TMEM120A	1.22627			GTPBP1	1.09546
	TMEM117	1.12051			DPYSL2	1.09548
	TMEM115	1.21741			DSP	1.09564
	TMEM11	1.03558			NAPA	1.09578
	TMEM109	1.37451			SF1	1.09584
	TMEM108-AS1	5.42751			SYNGR3	1.09589
	TMEM106C	1.25286			ABCA1	1.09593
	TMEM106B	1.26288			PTBP2	1.09605
	TMEM105	1.23012			USF2	1.09605
	TMEM102	1.47068			TLNRD1	1.09608
	TMEM101	1.31351			CLSPN	1.09608
	TMED9	1.9208			SUSD2	1.09626
	TMED7-TICAM2	1.47699			TERF2IP	1.09635
	TMED7	1.19289			PLEKHA6	1.0964
	TMED6	1.41947			MRPL27	1.09651
	TMED4	1.0048			PSMD6	1.09661
	TMED3	1.02947			TMED8	1.09665
	TMED2	1.34892			GASK1B	1.09678
	TMED10P2	1.32104			ATXN7L2	1.09678
	TMED10P1	1.10978			PLIN4	1.09681
	TMED10	1.17884			PLPP6	1.0969
	TMED1	1.45345			SMNDC1	1.09703
	TMCO6	1.09918			PRPF4	1.09705
	TMCO4	1.36808			POLR3GL	1.09708
	TMCO3	1.28236			NCOA2	1.0971
	TMCO1	1.56806			PQBP1	1.09722
	TMC7	1.55193			SCO2	1.09723
	TMC5	1.12064			SLC30A9	1.09737
	TMC4	1.06663			ING5	1.09744
	TMC2	1.07667			TJP2	1.09745
	TMC1	1.11805			H2AX	1.0976
	TMBIM6	1.31995			RPL6	1.09779
	TMBIM4	1.33139			PCNT	1.09782
	TMBIM1	1.01055			IGHV6-1	1.09801
	TMA7	1.08244			ASB3	1.09803
	TMA16	1.22377			GBA	1.09806
	TM9SF4	1.62465			ARL15	1.09811
	TM9SF3	1.232			DEPDC1B	1.09813
	TM9SF2	1.39855			PDXP	1.09826
	TM7SF3	1.33654			TARS1	1.09838
	TM6SF1	1.11937			OSBPL5	1.0987
	TM4SF4	1.14972			TOMM20	1.09884
	TM4SF1-AS1	1.09083			FUBP1	1.09887
	TM4SF19	1.09873			NPC1	1.09893
	TM4SF18	1.09449			G6PC3	1.09916
	TM4SF1	1.03297			LSM4	1.09922
	TM2D3	1.03247			FGG	1.09925
	TM2D2	1.19221			NANOGNB	1.09937
	TLR9	1.56387			DPEP1	1.09948
	TLR8-AS1	1.25268			TLCD3A	1.09951
	TLR5	1.14896			RPS27A	1.09963
	TLR3	1.1015			CNNM3	1.09968
	TLR1	1.01372			THTPA	1.09973
	TLN2	1.20273			AZIN2	1.09977
	TLN1	1.42506			VRK1	1.09999
	TLL2	1.01553			PDS5A	1.10017
	TLE6	1.00959			HSD17B8	1.10017
	TLE1	1.02782			NSD2	1.10023
	TLDC2	1.56421			CCDC28A	1.10028
	TLCD2	1.04868			MAGED1	1.10033
	TLCD1	1.08528			CPSF1	1.10035
	TKT	1.46194			CAMK2D	1.10037
	TKFC	1.08978			PCNA	1.10041
	TK2	1.07112			MAP1B	1.10087
	TK1	1.15947			MET	1.10088
	TJP3	1.15807			AP5S1	1.101
	TJP2	1.29377			SLC39A11	1.10107
	TJP1	1.08483			SHD	1.10122
	TIRAP	1.17912			RAI1	1.10132
	TIPRL	1.04376			EVI5	1.10133
	TIPIN	1.04937			PPP1R13L	1.10145
	TIPARP-AS1	1.04321			RNF169	1.10149
	TIPARP	1.002			RTTN	1.10155
	TINCR	1.07661			DDX28	1.10157
	TINAGL1	1.24981			CCDC97	1.10158
	TIMP3	1.01248			ACTL6B	1.1016
	TIMP2	1.10749			AADAT	1.10173
	TIMP1	1.11341			U2AF2	1.10202
	TIMMDC1	1.2254			FGA	1.10218
	TIMM9	1.37487			COMMD4	1.10224
	TIMM8B	1.13918			ADNP2	1.1023
	TIMM8A	1.06355			SPECC1	1.10235
	TIMM44	1.15122			ORM2	1.10258
	TIMM22	1.1166			STMN3	1.10262
	TIMM17B	1.02015			GPC3	1.10274
	TIMM17A	1.04566			SORBS2	1.10277
	TIMM13	1.17708			ILKAP	1.10286
	TIMM10	1.13811			CASTOR2	1.10289
	TIGD6	1.08451			DNAJB1	1.10305
	TIGD2	1.07115			SYNM	1.10336
	TIE1	1.16893			PPM1E	1.10342
	TICAM1	1.11014			C5	1.10352
	THYN1	1.18884			CENPV	1.10358
	THY1	1.16176			SDF4	1.10362
	THUMPD3P1	1.13094			SCN4B	1.10363
	THUMPD3	1.34445			FLNC	1.10379
	THUMPD2	1.00978			NRCAM	1.10386
	THTPA	1.06095			LPP	1.10387
	THSD7A	1.15318			KRBA1	1.10396
	THSD4-AS1	1.29777			ABHD17B	1.10407
	THSD1	1.13183			SKA2	1.10412
	THRIL	2.16363			EPDR1	1.10423
	THRAP3	1.09569			KCTD14	1.10424
	THRA1/BTR	1.50533			SCYL3	1.10433
	THPO	1.11053			CAND1	1.10436
	THOC7	1.53621			DNMT3A	1.10437
	THOC2	1.11201			IGLC7	1.10439
	THEM7P	1.01349			DHX33	1.10446
	THEM6	1.16617			OLFML2A	1.10446
	THEGL	1.2227			UBASH3B	1.10454
	THBS4	1.08131			MED9	1.10458
	THBS2	1.08485			TRIM9	1.10464
	THBS1	1.09442			RPS3A	1.10466
	THAP4	1.55224			CBLL1	1.10484
	THAP12P7	1.05201			KIF16B	1.10504
	THAP12P4	1.06872			TMEM237	1.10506
	THAP12	1.02951			KDM6A	1.10518
	THAP1	1.13934			SAA4	1.10529
	THA1P	1.15815			TUBB3	1.10571
	TGS1	1.31959			VAMP7	1.1058
	TGM5	1.15709			PSD3	1.1058
	TGM3	1.01854			RBM8A	1.10588
	TGM2	1.05923			RNF7	1.10591
	TGM1	1.04403			ARPP19	1.10597
	TGIF2-C20orf24	1.77039			CBFA2T2	1.10614
	TGIF2	1.00397			VPS26B	1.10625
	TGFBR3L	1.36151			MBOAT7	1.10636
	TGFBR3	1.03215			RANBP1	1.10641
	TGFBI	1.08533			CMSS1	1.10666
	TGFB3-AS1	1.05156			TMEM127	1.10688
	TGFB3	1.07254			COX20	1.1069
	TGFB2-AS1	1.15641			MESD	1.10691
	TGFB2	1.10379			MIER3	1.10705
	TGFB1I1	1.05585			CDC42BPG	1.10706
	TGDS	1.08291			PLG	1.10706
	TG	1.22317			PPT1	1.10727
	TFPI2	1.10626			PDK1	1.10738
	TFPI	1.15386			GSTM4	1.1075
	TFIP11	1.09206			SNRPC	1.10751
	TFF3	1.03286			PHF21A	1.10751
	TFF2	1.53324			GOLGB1	1.10759
	TFF1	1.08004			GSK3B	1.10769
	TFDP1	1.11586			BABAM2	1.10772
	TFB2M	1.36395			ANKIB1	1.10795
	TFB1M	1.27756			PTRHD1	1.10797
	TFAP2B	1.13788			MICU2	1.1081
	TFAM	1.15423			SGPP1	1.10818
	TF	1.02875			PKP3	1.10821
	TEX48	1.10183			AP1M2	1.10841
	TEX46	1.13568			ADAMTSL1	1.10842
	TEX45	1.02342			HACE1	1.10886
	TEX38	1.63607			FGB	1.10889
	TEX37	1.23752			C2orf76	1.10899
	TEX35	1.91362			H4-16	1.10911
	TEX29	1.26881			RBM22	1.10917
	TEX26-AS1	2.50015			UBAC1	1.10929
	TEX264	1.45525			BCAP31	1.10935
	TEX261	1.02315			WLS	1.10935
	TEX22	1.01495			PRPH	1.10948
	TEX2	1.44286			ITIH1	1.10957
	TEX19	1.35291			RNF141	1.10959
	TEX13D	1.34643			C9	1.10989
	TEX13C	1.05445			VWA2	1.1099
	TEX101	1.12937			H1-4	1.1099
	TEX10	1.47092			SMARCAD1	1.10999
	TESMIN	1.22761			LAD1	1.11001
	TESK2	1.1689			RFX5	1.11029
	TESC	1.06623			LRG1	1.11051
	TERT	1.15575			MAGED2	1.11053
	TERF1P3	1.09936			RBM27	1.11063
	TERC	1.01418			MRPS36	1.11067
	TERB1	1.00148			FOXRED2	1.1109
	TENM2	1.05944			EMP2	1.11094
	TENM1	1.09315			ZNF629	1.11095
	TEK	1.15255			MAGEC1	1.11111
	TECRP1	1.0564			HELLS	1.11126
	TECR	1.1075			KCNB2	1.11131
	TECPR2	1.07802			MED4	1.11134
	TECPR1	1.07914			LUC7L	1.11142
	TEC	1.09629			C7	1.11153
	TEAD4	1.2691			KIF18B	1.11159
	TEAD3	1.1162			SERINC3	1.1117
	TDRKH	1.05522			TMOD1	1.11175
	TDRG1	1.38804			SERINC2	1.11175
	TDRD9	1.15315			CFDP1	1.11184
	TDRD7	1.55229			ATG101	1.11187
	TDRD5	1.0392			CCNT2	1.11195
	TDRD3	1.11383			GTF3C1	1.11208
	TDRD15	1.12293			GAP43	1.11209
	TDRD12	1.01643			CNTFR	1.1121
	TDRD10	1.01297			SERPINI1	1.11248
	TDRD1	1.05496			COL10A1	1.11291
	TDO2	1.13198			TCF25	1.1131
	TDH	1.00656			TXNL4A	1.1131
	TDGP1	1.22604			HSPB11	1.11314
	TDGF1	1.70942			ISY1	1.11317
	TDG	1.22375			AKR1C1	1.11335
	TCTN3	1.11903			RPA1	1.11345
	TCTA	1.09387			RABIF	1.11353
	TCP11L2	1.03987			USF1	1.11359
	TCP11	1.61574			TP53BP1	1.1136
	TCP1	1.22222			JAK1	1.11365
	TCOF1	1.21484			LAMA2	1.11382
	TCN1	1.00763			CLEC16A	1.11386
	TCL6	1.04611			CD248	1.114
	TCFL5	1.29037			ITPKB	1.11401
	TCF7L2	1.30409			ESRP2	1.11416
	TCF7L1	1.01672			SHMT1	1.11419
	TCF24	1.05735			PLGRKT	1.11428
	TCF23	1.29878			AK1	1.11433
	TCF21	1.25068			ZNF652	1.11435
	TCF15	1.05462			ZGPAT	1.11436
	TCF12	1.03464			TMEM259	1.11443
	TCERG1L-AS1	1.26504			DLX6	1.11449
	TCEAL9	1.06764			SMOC1	1.11474
	TCEAL8	1.1232			CBX2	1.11487
	TCEAL1	1.25555			ECT2	1.11487
	TCEA3	1.05374			ATF7	1.11499
	TCEA1P2	1.13722			VHL	1.11503
	TCAM1P	1.01475			PABPC4	1.11517
	TCAIM	1.04091			CPN1	1.11532
	TBXAS1	1.07354			SLC7A6OS	1.11538
	TBX5-AS1	1.01193			ADAMTS4	1.11554
	TBX4	1.0864			BAG4	1.11563
	TBX3	1.05767			EGFR	1.11591
	TBX2-AS1	1.21253			POMP	1.11601
	TBX2	1.15427			SELENOI	1.11609
	TBX19	1.22851			EXOC4	1.11615
	TBX18	1.14267			CHMP2B	1.1162
	TBX15	1.15465			GDF10	1.11622
	TBX10	1.59733			TFAP2B	1.11625
	TBRG4	1.21371			MARVELD2	1.11634
	TBL2	1.53506			LZIC	1.11636
	TBL1X	1.05945			SHE	1.11647
	TBK1	1.11909			ZNF430	1.11648
	TBCAP1	1.02387			ATAD2B	1.1167
	TBCA	1.2019			SMCO3	1.11677
	TBC1D9B	1.23478			NAGA	1.11715
	TBC1D8B	1.22349			ARMC9	1.11725
	TBC1D8	1.43818			CACHD1	1.11734
	TBC1D7	1.12338			ATP5IF1	1.11736
	TBC1D5	1.11888			LMO3	1.11739
	TBC1D4	1.02594			ZCCHC3	1.11753
	TBC1D3P1-DHX40P1	1.16878			PFDN5	1.11771
	TBC1D30	1.06298			CRMP1	1.11791
	TBC1D2B	1.02649			SRSF6	1.11825
	TBC1D2	1.0832			NOL12	1.11833
	TBC1D16	1.06244			RPL27A	1.11836
	TBC1D15	1.05172			ISCA2	1.1184
	TBC1D13	1.28292			CNN3	1.11841
	TBC1D12	1.03995			MAD2L1BP	1.1187
	TAX1BP3	1.18913			CAMSAP3	1.11871
	TAX1BP1	1.20527			HMGN5	1.11874
	TATDN1P1	1.19213			ILF3	1.11885
	TATDN1	1.43948			RASAL1	1.11899
	TAT-AS1	1.06854			ESYT1	1.11908
	TAT	1.12124			RPL36A	1.11914
	TAS2R38	1.15745			BCAM	1.11918
	TAS2R1	1.3077			SRGAP1	1.11948
	TARS2	1.37466			TPPP3	1.11954
	TARS	1.46531			DDX27	1.11972
	TARID	1.11402			TMEM164	1.11975
	TARBP1	1.24592			SRSF2	1.11976
	TAPBP	1.11468			NEO1	1.1198
	TAOK3	1.05747			CA2	1.12007
	TANK	1.10858			PAFAH1B3	1.12041
	TANGO6	1.01846			SAFB	1.1206
	TANC1	1.36829			BTN2A1	1.1207
	TALDO1	1.19769			GNG8	1.12072
	TAL2	1.00165			NOP16	1.12084
	TAL1	1.073			ASH2L	1.12088
	TAGLN2P1	1.19135			TMEM45B	1.12089
	TAGLN2	1.07514			MYT1	1.12102
	TAGLN	1.26567			SSX2IP	1.12109
	TAF9	1.21337			MAN2B1	1.12115
	TAF7	1.02271			IMP4	1.12115
	TAF4B	1.00113			ALKBH8	1.12146
	TAF2	1.27106			CELF4	1.12161
	TAF1D	1.29567			METTL7B	1.12171
	TAF15	1.08168			UBE2M	1.12174
	TAF13	1.00441			PSMD11	1.12185
	TAF12	1.11878			MYH4	1.12193
	TAF10	1.06241			PNPLA2	1.12204
	TADA3	1.20824			HAUS7	1.12241
	TACSTD2	1.02717			KCTD12	1.12247
	TACR2	1.17563			ABHD6	1.12306
	TACR1	1.32206			PDCD4	1.12324
	TACO1	1.00062			RTF2	1.12333
	TACC2	1.51108			HBA1	1.12342
	TACC1	1.13638			LPIN1	1.12348
	TAC3	1.01476			MBD2	1.12357
	TAC1	1.08712			MARCKSL1	1.1236
	TAB3-AS2	1.09154			DMRTA2	1.12362
	TAB3-AS1	1.33248			NDRG4	1.12375
	TAB2	1.05669			OTUD6B	1.1238
	TAB1	1.08735			STXBP4	1.12409
	TAAR3P	1.03656			CFAP20	1.12411
	TAAR1	1.03935			SIN3B	1.12411
	T	1.04843			SRPK2	1.12415
	SYTL5	1.05637			ANKRD17	1.12418
	SYTL4	1.03485			ERCC2	1.12424
	SYTL2	1.07584			SLC38A7	1.12426
	SYT7	1.17194			COL16A1	1.12439
	SYT4	1.07428			DCAF5	1.12457
	SYT2	1.12846			NOC2L	1.12459
	SYT1	1.03909			GPD1L	1.12459
	SYS1-DBNDD2	1.0694			ZC3H7A	1.12461
	SYPL2	1.14454			FUCA1	1.12489
	SYPL1P2	1.06067			MOB3C	1.1255
	SYPL1	1.38257			PAPSS2	1.12555
	SYNPR-AS1	1.03185			USP30	1.12555
	SYNPO2L	1.37364			CBFB	1.12576
	SYNPO2	1.03232			WDR47	1.1258
	SYNPO	1.09407			WDR35	1.1258
	SYNJ2-IT1	1.04322			MTHFS	1.12584
	SYNJ2BP-COX16	1.24239			HECA	1.12586
	SYNJ2	2.02081			FKBP9	1.1259
	SYNGR4	1.02495			TOX	1.12602
	SYNGR2	1.27599			SNX33	1.12605
	SYNGR1	1.00091			SULF2	1.12643
	SYNE4	1.15113			VCL	1.12645
	SYNCRIP	1.17091			PAK1IP1	1.12657
	SYK	1.0415			LMNB1	1.12668
	SYF2	1.25283			LOXL2	1.12686
	SYDE2	1.06359			RPL15	1.12687
	SYDE1	1.11922			CANX	1.12712
	SYCP2L	1.02971			SYF2	1.12715
	SYCE3	1.06503			SLC25A6	1.12716
	SYBU	1.21115			NUP62	1.12723
	SWT1	1.12343			LRRC17	1.12725
	SWSAP1	1.22963			PCYT1B	1.12755
	SWI5	1.2327			IGFBPL1	1.12788
	SWAP70	1.09628			ELAC1	1.12793
	SVOPL	1.1144			MMP23B	1.12799
	SVIP	1.03654			ZC2HC1A	1.128
	SVIL	1.30801			MAGED4	1.12829
	SVEP1	1.08797			ADD3	1.12833
	SV2B	1.05618			CHID1	1.12856
	SUSD6	1.00527			EFNA1	1.12879
	SUSD4	1.01851			HEXD	1.12908
	SUSD1	1.03939			NOS1	1.12913
	SURF4	1.46124			CAVIN3	1.12927
	SURF2	1.09741			RTKN	1.12943
	SURF1	1.01304			GCN1	1.12946
	SUPV3L1	1.39671			MGST2	1.12952
	SUPT6H	1.33046			TAB2	1.12952
	SUPT5H	1.20839			UBQLN2	1.12954
	SUPT4H1P1	1.0516			NOL10	1.12989
	SUOX	1.37223			PROZ	1.13013
	SUN3	1.65915			GSKIP	1.13016
	SUN2	1.08933			ZNF407	1.13019
	SUMO1P4	1.13624			MLLT3	1.13022
	SUMO1P3	1.028			CKB	1.13033
	SUMF2	1.91046			CHMP3	1.13035
	SUMF1	1.11262			KAT6A	1.13042
	SULT4A1	1.01605			MINDY2	1.13047
	SULT2B1	1.04959			SLC33A1	1.13048
	SULT2A1	1.0938			PINX1	1.13067
	SULT1E1	1.08661			TTC27	1.13068
	SULT1C4	1.12519			ARIH1	1.13079
	SULT1A2	1.01859			HECW2	1.1308
	SULF2	1.12694			APOC4	1.13114
	SULF1	1.03638			HDAC2	1.13127
	SUGT1P1	1.01065			CPN2	1.13134
	SUGP1	1.11788			OCLN	1.13139
	SUGCT	1.09313			UBE2R2	1.13144
	SUCO	1.12126			STK3	1.13168
	SUCNR1	1.13146			CHGA	1.13172
	SUCLG2P2	1.2559			RPS21	1.1319
	SUCLG2	1.12913			LIMA1	1.13202
	SUCLG1	1.48982			C8orf37	1.13204
	SUCLA2P1	1.08412			PUDP	1.13206
	SUCLA2-AS1	1.00468			PHAX	1.13206
	SUCLA2	1.39747			SYNPO	1.1321
	STYK1	1.12765			RUNX2	1.13211
	STXBP6	1.02673			STBD1	1.13212
	STXBP5-AS1	1.27089			SPP1	1.13222
	STXBP5	1.08808			LIN54	1.13232
	STXBP3	1.37877			ADGRG6	1.13234
	STXBP2	1.43935			KIF20B	1.13243
	STX8	1.17758			PRMT1	1.13254
	STX5	1.44788			TRRAP	1.13255
	STX3	1.2367			ZNF217	1.13258
	STX19	1.10426			TKTL1	1.13278
	STX18-IT1	1.01433			PRKD3	1.13282
	STX17	1.06692			RPN1	1.13287
	STX16-NPEPL1	1.19687			RANBP2	1.13313
	STT3B	1.06639			CYB5B	1.13315
	STT3A	1.81924			RAB3D	1.13317
	STS	1.01142			TNR	1.13319
	STRIP1	1.00933			IFT52	1.13328
	STRC	1.5433			TMUB2	1.13356
	STRAP	1.16466			ATP2B3	1.13356
	STPG2	1.0029			NMT2	1.13367
	STPG1	1.00309			DENND10	1.13379
	STON1-GTF2A1L	3.16534			NOLC1	1.1338
	STOML2	1.20126			COL4A6	1.13384
	STOM	1.09685			CABIN1	1.13392
	STN1	1.11339			ARIH2	1.13399
	STKLD1	1.06015			ADD1	1.13402
	STK4-AS1	1.60999			EHD2	1.13456
	STK40	1.054			KCTD15	1.13464
	STK38L	1.1255			ACOT4	1.1348
	STK32A-AS1	1.06087			GPR68	1.1349
	STK3	1.74315			PLXDC2	1.13491
	STK26	1.08233			PTPN23	1.13511
	STK19	1.00578			ENO3	1.13522
	STK16	1.02385			IBA57	1.13547
	STIP1	1.30042			CIRBP	1.13557
	STIM1	1.05327			AP3M1	1.13563
	STEAP3	1.02655			GNPDA1	1.13566
	STEAP2-AS1	1.45148			MAPT	1.13573
	STEAP2	1.08648			PAK6	1.13586
	STEAP1B	1.23033			RBKS	1.1362
	STEAP1	1.18879			NOP9	1.13647
	STC2	1.08471			ATP8A1	1.13662
	STC1	1.0437			LSM14B	1.13676
	STBD1	1.53176			CORO2A	1.13684
	STAU1	1.07934			HAUS2	1.1369
	STATH	1.00565			PSMG3	1.13691
	STAT6	1.35497			FAM126A	1.13695
	STAT3	1.1291			S100A1	1.1372
	STARD3NL	1.11625			RHCE	1.13729
	STARD13-IT1	1.10382			APPL2	1.13741
	STARD13	1.27084			PLEKHG3	1.13754
	STARD10	1.40732			CHURC1	1.13757
	STAP2	1.44484			ENTPD6	1.13769
	STAMBPL1	1.03441			AKR1C3	1.13773
	STAM2	1.00737			MPHOSPH8	1.13773
	STAG2	1.12021			ZNF532	1.13776
	STAC3	1.0584			ITGA5	1.13789
	STAB2	1.15007			PET100	1.13821
	STAB1	1.04594			EIF6	1.13842
	ST8SIA6-AS1	1.01176			SLC25A29	1.13869
	ST7-AS1	1.04725			INSIG2	1.13875
	ST6GALNAC4	1.20179			SAP30BP	1.1388
	ST6GALNAC3	1.04347			MYO9A	1.13884
	ST6GALNAC1	1.0347			ZYG11B	1.13889
	ST5	1.30408			FCF1	1.13906
	ST3GAL6	1.06329			FAM169A	1.13929
	ST3GAL4	1.18594			CCDC71	1.13939
	ST14	1.3447			RUSF1	1.13958
	ST13P6	1.66123			TGFBRAP1	1.13964
	ST13P5	1.35573			RAPGEF6	1.13997
	ST13P4	1.0818			KDM4C	1.13998
	ST13P19	1.45209			TP53I11	1.14005
	ST13	1.17932			IGFBP3	1.14012
	SST	1.03173			SRP68	1.14033
	SSRP1	1.18841			KCTD21	1.14037
	SSR4P1	1.04579			RHOT1	1.14039
	SSR4	1.31608			DECR2	1.14047
	SSR2	1.57182			PBK	1.14057
	SSR1	1.34759			QPCTL	1.14057
	SSPN	1.03189			PACSIN1	1.14061
	SSNA1	1.01954			GPATCH2	1.14087
	SSH3	1.31434			CA1	1.14091
	SSFA2	1.43886			ACOX2	1.14098
	SSC5D	1.06476			E2F1	1.14099
	SSC4D	1.04418			RNASE4	1.14123
	SSBP2	1.05463			ZNF358	1.1416
	SSBP1	1.39222			SRP9	1.14165
	SSB	1.47162			MAPRE2	1.14175
	SRXN1	1.11864			RAD1	1.14187
	SRSF9	1.04763			TMEM67	1.14193
	SRSF8	1.1118			TAZ	1.14205
	SRSF4	1.20052			GPRASP2	1.14223
	SRRM2	1.01546			LAYN	1.14227
	SRRM1	1.14593			PPFIA1	1.14255
	SRPX2	1.14604			RCC2	1.14258
	SRPX	1.08824			PTPRS	1.14288
	SRPRB	1.29448			MAP7	1.14303
	SRPRA	1.79367			BUB1	1.14317
	SRPK2P	1.6901			EFR3B	1.14322
	SRPK2	1.26129			DNAJB5	1.14322
	SRP72P2	1.95291			FAM20B	1.14322
	SRP72	1.11595			CENPVL2	1.14323
	SRP68	1.14353			FRMD4A	1.14324
	SRP54	1.65178			KIF22	1.14339
	SRP14	1.22857			ZNF384	1.14356
	SRMS	1.35387			HPF1	1.14358
	SRM	1.16772			TSC22D1	1.14362
	SRL	1.09119			LMF2	1.14366
	SRI	1.05565			PAQR4	1.14386
	SRGAP2D	1.21165			PHPT1	1.1442
	SRGAP1	1.08864			SCAPER	1.14433
	SRFBP1	1.30343			COIL	1.14445
	SRF	1.18726			SLC4A1	1.14473
	SREK1IP1	1.00467			PSMG4	1.14495
	SREK1	1.08866			TRMT2A	1.14538
	SREBF2	1.08744			PRKAR1B	1.14546
	SREBF1	1.25031			AGPAT4	1.14561
	SRD5A3P1	1.39009			COCH	1.14576
	SRD5A3	1.09653			SEMA3B	1.14586
	SRD5A1	1.13861			SMIM22	1.14612
	SRBD1	1.05013			UACA	1.1462
	SQSTM1	1.38507			C1orf109	1.1462
	SQOR	1.00106			CELF1	1.14655
	SQLE	1.2601			PHF2	1.14658
	SPTY2D1-AS1	1.09007			CHRDL1	1.14659
	SPTY2D1	1.00541			PROC	1.14673
	SPTSSB	1.02988			EVPL	1.14685
	SPTSSA	1.23651			HABP2	1.14691
	SPTLC3	1.17438			ANO8	1.14697
	SPTLC2	1.11752			HMGCS1	1.14706
	SPTLC1P1	1.05951			RCOR2	1.14716
	SPTLC1	1.55054			ABCF2	1.14724
	SPTBN1	1.20605			BUB1B	1.14735
	SPTB	1.1387			THSD1	1.14736
	SPTAN1	1.1003			SRSF1	1.14736
	SPTA1	1.23144			DPY19L1	1.14737
	SPSB2	1.07086			GOLPH3L	1.14751
	SPSB1	1.0297			PET117	1.14759
	SPRYD7	1.0341			KIF13A	1.14772
	SPRYD3	1.20017			MEN1	1.14779
	SPRY4-IT1	1.1483			TCEAL4	1.14804
	SPRY4-AS1	1.22615			PASK	1.14814
	SPRY4	1.16515			GTPBP2	1.14815
	SPRY2	1.4889			PLOD2	1.14822
	SPRY1	1.16477			TUBB4A	1.14828
	SPRR3	1.00644			SPTA1	1.14847
	SPRR2F	1.02208			GFM1	1.14848
	SPRR2E	1.01882			NUDC	1.1485
	SPRR2D	1.02312			MAP1LC3A	1.14855
	SPRR2A	1.03548			CELSR1	1.14861
	SPRR1B	1.01447			TENM3	1.14875
	SPRR1A	1.02469			RBM4	1.14877
	SPRED1	1.05814			SELENOH	1.14881
	SPR	1.37339			CLASRP	1.14883
	SPPL2C	1.20917			VDAC1	1.14912
	SPP2	1.10413			CD151	1.14921
	SPP1	1.06924			RBBP9	1.14922
	SPON2	1.18015			NID2	1.14935
	SPON1-AS1	1.03525			USHBP1	1.1496
	SPON1	1.05097			CDCA3	1.14964
	SPOCK3	1.05691			FER	1.14982
	SPNS2	1.15468			RPS14	1.1499
	SPINT2	1.69866			RADIL	1.14996
	SPINT1	1.31708			KHSRP	1.14997
	SPINK5	1.01736			PKIA	1.15015
	SPINK1	1.57179			PRG4	1.15016
	SPIN2A	2.29316			ACOT11	1.15035
	SPIDR	1.13488			DBN1	1.15042
	SPIC	1.04347			PREPL	1.15062
	SPHKAP	1.01752			PCNX3	1.15067
	SPHK1	1.09555			CCDC137	1.15092
	SPG21	1.26563			WDFY1	1.15093
	SPG20-AS1	1.16827			NUSAP1	1.15093
	SPG11	1.00174			RAD23A	1.1511
	SPESP1	1.01784			OLFML2B	1.1513
	SPERT	1.29673			MYF6	1.1514
	SPDEF	1.05475			AGPS	1.15152
	SPCS3	1.04744			RNPEP	1.15165
	SPCS2P4	1.03564			MAGI1	1.15167
	SPCS2P3	1.05984			ESF1	1.15172
	SPCS1	1.16446			SEC62	1.15173
	SPATS2L	1.33295			PSMC3IP	1.15174
	SPATC1L	1.00688			GSTT2B	1.15181
	SPATA9	1.38927			LGALS1	1.15181
	SPATA6L	1.06833			SYAP1	1.15187
	SPATA3-AS1	1.42099			IFRD2	1.15196
	SPATA31E1	1.1116			DNM3	1.15205
	SPATA25	1.07929			MICOS10	1.1522
	SPATA24	1.08484			PRR14L	1.15229
	SPATA21	1.00968			SERPINA10	1.15243
	SPATA20P1	1.03629			RB1CC1	1.15245
	SPATA16	1.01357			DHX30	1.15249
	SPATA12	1.7337			SV2A	1.15267
	SPART	1.12808			LANCL2	1.15272
	SPARCL1	1.12856			RAB11FIP5	1.15295
	SPARC	1.16681			TSPAN6	1.15296
	SPAG7	1.09898			ACSF2	1.15343
	SPAG4	1.06564			METRNL	1.15348
	SPAG11A	1.3215			CRTC1	1.15374
	SPACA4	1.32149			HUS1	1.15394
	SPA17P1	1.07642			PALM	1.15397
	SP3P	1.16996			GSTA4	1.15405
	SP2-AS1	1.1742			CAVIN2	1.15407
	SP140L	1.08347			SLC27A3	1.15412
	SP100	1.02403			RAB3A	1.15413
	SOX9	1.0132			FBXO4	1.15416
	SOX8	1.25305			GDPGP1	1.15459
	SOX6	1.0173			FAM98C	1.15479
	SOX2	1.00834			PCCB	1.15485
	SOX17	1.04624			PANK1	1.1549
	SOX14	1.10996			NVL	1.15506
	SOX13	1.08062			CTF1	1.15508
	SOWAHB	1.18954			RELA	1.15514
	SOSTDC1	1.11893			ENPP1	1.1552
	SORT1	1.03012			PGM2L1	1.15547
	SORL1	1.15419			USP13	1.1556
	SORD	1.36371			RAB32	1.15562
	SORCS1	1.20126			MYO18A	1.15572
	SORBS3	1.02582			PDCD7	1.15581
	SORBS2	1.13032			NPTXR	1.15594
	SORBS1	1.57692			TFAP2D	1.15604
	SOHLH2	1.02487			CALB2	1.15605
	SOHLH1	1.53146			NCAPD3	1.1562
	SOD3	1.08177			TWF1	1.15656
	SOD2P1	1.18895			CCDC12	1.15662
	SOD1	1.27536			PABPC1	1.15664
	SOCS5P4	1.04133			BBS2	1.15669
	SOBP	1.01413			CBX1	1.1568
	SOAT2	1.365			CHGB	1.15683
	SNX9	1.51383			KIF3A	1.15695
	SNX7	1.20399			PHC1	1.15708
	SNX6	1.58958			RBP4	1.15711
	SNX33	1.39478			CHD3	1.15712
	SNX30	1.22658			CBX7	1.15716
	SNX3	1.34001			MAP2K2	1.15716
	SNX29	1.28711			STX2	1.15725
	SNX25	1.19866			PDGFRB	1.15729
	SNX2	1.38751			PI4K2A	1.15758
	SNX19	1.21967			FAM193B	1.1577
	SNX18P7	1.01265			LTN1	1.15777
	SNX18P5	1.0064			OLFM1	1.1578
	SNX18P3	1.00325			SNAP25	1.15787
	SNX18	1.13961			ELP5	1.15792
	SNX17	1.00196			MAPK8IP3	1.15807
	SNX16	1.16581			IGFBP4	1.15834
	SNX14	1.70604			SYTL1	1.15836
	SNX12	1.39751			ALDH3A2	1.15847
	SNX1	1.0721			CCDC77	1.15856
	SNW1	1.22122			C1QL1	1.15863
	SNURF	1.01414			MEIS1	1.15864
	SNUPN	1.25717			PCDH11Y	1.15893
	SNU13	1.25246			ATP2B1	1.15894
	SNTG2	1.01039			HPX	1.15912
	SNTG1	1.11598			SYT7	1.1593
	SNTB1	1.20138			PRPS1	1.15933
	SNRPN	1.04897			PCYT1A	1.15934
	SNRPGP9	1.205			PGM3	1.15944
	SNRPGP3	1.03977			TMEM260	1.15945
	SNRPGP17	1.02588			RBBP8	1.15953
	SNRPGP10	1.00884			FAM117B	1.15953
	SNRPFP1	1.17345			ZMAT4	1.15975
	SNRPF	1.01755			SNX16	1.15976
	SNRPEP2	1.01282			BCL7B	1.15978
	SNRPE	1.10048			HECTD1	1.16
	SNRPD2P1	1.05577			TMBIM1	1.16003
	SNRPD2	1.05108			PCBP4	1.16007
	SNRPCP3	1.00729			COMMD1	1.16016
	SNRPCP2	1.26204			RACGAP1	1.16023
	SNRPCP19	1.00573			HBQ1	1.16033
	SNRPCP11	1.10423			OGDH	1.16043
	SNRPC	1.31579			SYT11	1.16048
	SNRPB	1.04815			IRF2BPL	1.16057
	SNRPA1	1.18333			PDLIM1	1.16059
	SNRNP25	1.08633			SEC61A1	1.1607
	SNORD99	1.00778			GBF1	1.16073
	SNORD97	1.05531			ANLN	1.16074
	SNORD95	1.09364			MBL2	1.16075
	SNORD92	1.0603			PCMTD2	1.16088
	SNORD91B	1.11976			SKA3	1.16099
	SNORD9	1.01646			BROX	1.16117
	SNORD87	1.06209			MIB1	1.16118
	SNORD83B	1.00858			SPTBN1	1.1612
	SNORD8	1.03021			GFOD1	1.16134
	SNORD68	1.12195			MGST3	1.16158
	SNORD66	1.0735			MFSD10	1.16171
	SNORD65	1.00997			SULT1B1	1.16175
	SNORD56	1.04921			CTU1	1.16186
	SNORD55	1.1248			CHD1	1.16209
	SNORD45A	1.02289			SERPINA1	1.16229
	SNORD41	1.17519			RAB6D	1.16235
	SNORD3A	1.07049			LAMA1	1.16252
	SNORD35B	1.08894			KIF20A	1.16273
	SNORD32A	1.01298			MRTO4	1.1628
	SNORD26	1.08325			PCBD1	1.16294
	SNORD21	1.01678			FSD1	1.16294
	SNORD17	1.09255			RPS7	1.16305
	SNORD15B	1.10844			D2HGDH	1.16326
	SNORD14B	1.03958			CSNK1G3	1.16359
	SNORD14A	1.138			SERPINA3	1.16362
	SNORD13	1.01229			TCEAL3	1.16373
	SNORD12B	1.07533			XPR1	1.16402
	SNORD117	1.0105			PLCB1	1.16404
	SNORD116-6	1.13317			DSG2	1.16405
	SNORD116-25	1.00576			TERF2	1.16412
	SNORD116-24	1.02338			GNAZ	1.16416
	SNORD116-23	1.0683			ARL4C	1.16431
	SNORD116-14	1.00482			EIF4G1	1.16441
	SNORD110	1.07517			ARGLU1	1.16451
	SNORD105B	1.01788			PGM1	1.16464
	SNORD10	1.05121			CHAMP1	1.16488
	SNORA9B	1.05217			GTF3C6	1.16507
	SNORA84	1.24925			RAB11A	1.16534
	SNORA80D	1.05136			MAPK1	1.16538
	SNORA80B	1.09345			MARCHF6	1.1654
	SNORA80A	1.12457			TUBA3C	1.16542
	SNORA8	1.04356			FCN2	1.16547
	SNORA7B	1.01047			DTX3	1.16549
	SNORA79B	1.209			STX1A	1.16554
	SNORA77B	1.01095			PRKAG2	1.16578
	SNORA74D	1.04831			F8	1.16585
	SNORA74C-1	1.05288			SUDS3	1.16611
	SNORA74B	1.0152			TIMP3	1.16639
	SNORA74A	1.08382			LARP1	1.16708
	SNORA73B	1.43726			KITLG	1.1672
	SNORA71D	1.03083			SCG3	1.16721
	SNORA71C	1.0987			BNIP3L	1.16729
	SNORA71A	1.1345			PM20D2	1.16738
	SNORA70I	1.04513			RBM39	1.16741
	SNORA70C	1.18365			ERI1	1.16743
	SNORA70B	1.14301			SMARCA4	1.16762
	SNORA70	1.15826			ESCO2	1.16768
	SNORA68	1.11314			MEX3A	1.16772
	SNORA67	1.00258			ZNF121	1.16793
	SNORA64	1.12064			SLC19A1	1.16805
	SNORA63	1.10286			RPS6	1.16807
	SNORA5C	1.06196			GIPC2	1.16816
	SNORA5B	1.12869			COL5A3	1.16816
	SNORA5A	1.00715			MTARC1	1.16819
	SNORA58B	1.01595			ANKRD35	1.16821
	SNORA57	1.14112			AFAP1	1.16844
	SNORA53	1.02483			SPP2	1.16868
	SNORA52	1.13197			RANBP9	1.16884
	SNORA49	1.12145			RIMKLA	1.16911
	SNORA48	1.01122			FRYL	1.16921
	SNORA47	1.10691			TUT4	1.16926
	SNORA42	1.01839			TMA7	1.16944
	SNORA40B	1.0128			NCOA6	1.16948
	SNORA40	1.05172			COL4A2	1.16949
	SNORA38B	1.08737			NFIX	1.16963
	SNORA38	1.02664			MAP2K6	1.16996
	SNORA36A	1.05873			HBZ	1.17015
	SNORA33	1.03762			AURKB	1.17027
	SNORA2C	1.03184			DHRS2	1.17039
	SNORA29	1.01951			TTPAL	1.17063
	SNORA27	1.00681			BTBD17	1.17065
	SNORA25	1.06174			DNTTIP1	1.17077
	SNORA24	1.01739			KIN	1.1708
	SNORA23	1.04836			TPX2	1.17083
	SNORA22C	1.0394			NPRL3	1.17117
	SNORA22	1.05378			TP53I3	1.17125
	SNORA21B	1.04843			MED11	1.17125
	SNORA21	1.03761			MMP19	1.17147
	SNORA18	1.17094			ERBB3	1.17153
	SNORA15	1.17364			PRDX3	1.17155
	SNHG9	1.09728			KNTC1	1.17156
	SNHG8	1.16732			TGFB1I1	1.17163
	SNHG6	1.22871			TRIM2	1.17198
	SNHG5	1.37394			ARMCX2	1.17203
	SNHG4	1.11955			MTX3	1.1722
	SNHG3	1.33799			SYTL2	1.17221
	SNHG25	1.08647			TIPIN	1.17228
	SNHG21	1.07617			ENGASE	1.17228
	SNHG19	1.10691			CD34	1.17239
	SNHG18	1.11877			PPWD1	1.17257
	SNHG17	1.034			RHAG	1.17271
	SNHG16	1.29344			FAT2	1.17288
	SNHG15	1.31632			TRAPPC6B	1.17294
	SNHG14	1.04911			DYRK1A	1.17298
	SNF8	1.07734			RAB12	1.17309
	SNED1	1.02447			DHPS	1.17314
	SND1	1.88959			GOLPH3	1.17337
	SNCG	1.1339			CCNE2	1.17361
	SNCA-AS1	1.65271			GTF3C3	1.17372
	SNAPC5	1.15593			VPS8	1.17403
	SNAPC1	1.11942			MIA3	1.1742
	SNAP25-AS1	1.00648			SS18L1	1.17449
	SNAP23P1	1.06924			NFKBIL1	1.17462
	SNAP23	1.12962			GGH	1.17462
	SNAI2	1.13624			STEAP3	1.17467
	SNAI1	1.1129			CLIP2	1.17486
	SMYD5	1.01973			CTHRC1	1.17498
	SMYD3-IT1	1.199			CLU	1.17503
	SMYD3	1.18663			SDC1	1.17507
	SMYD1	2.08339			CHFR	1.17511
	SMURF1	1.36745			SYP	1.17515
	SMUG1	1.24502			TMEM159	1.1752
	SMTNL2	1.13456			TSC22D2	1.17534
	SMTN	1.12577			MACROH2A2	1.17551
	SMS	1.18587			LRRC8E	1.17553
	SMPX	1.43258			KHDRBS2	1.17602
	SMPDL3B	1.0703			HNRNPH1	1.17624
	SMPDL3A	1.28119			UBAC2	1.17625
	SMPD2	1.17444			TPRG1L	1.17627
	SMPD1	1.01435			GPRASP1	1.17634
	SMOC2	1.03326			PTPN21	1.17642
	SMOC1	1.10564			CYB5R2	1.17644
	SMO	1.01768			TESC	1.17661
	SMN2	1.00428			DNAJC7	1.17676
	SMN1	1.00863			DAAM2	1.17692
	SMIM6	1.18754			HSPA2	1.17694
	SMIM31	1.19932			POLR2J	1.17707
	SMIM30	1.13642			DDX52	1.17758
	SMIM3	1.03805			MOSPD2	1.17759
	SMIM2-AS1	1.47329			TFAP2C	1.17824
	SMIM29	1.04366			IGLL1	1.17861
	SMIM27	1.09421			FAAP100	1.17868
	SMIM26	1.00103			HMGN2	1.17876
	SMIM24	1.03436			C2orf69	1.1788
	SMIM22	1.04592			CPB2	1.17881
	SMIM20	1.04446			SMN1	1.17883
	SMIM19	1.23582			HDGF	1.17885
	SMIM18	1.09831			MACROH2A1	1.17916
	SMIM15-AS1	1.09757			CCDC85B	1.17922
	SMIM15	1.0624			RPP38	1.17931
	SMIM14	1.05046			VAT1	1.1795
	SMIM12	1.19676			PLCL2	1.17957
	SMIM11B	1.40063			CEP104	1.17972
	SMIM10L2B	1.00585			RFC4	1.17975
	SMIM10L2A	1.07054			KIF21B	1.17984
	SMIM10	1.09535			MCOLN1	1.17984
	SMG8	1.1035			LTBP3	1.18016
	SMG5	1.18932			ITGB1	1.18018
	SMG1P6	1.23034			NLGN4Y	1.1802
	SMG1P3	1.09833			ERLIN2	1.18042
	SMCR5	1.10549			KDM5A	1.18046
	SMCO4	1.0422			ZC3H4	1.18066
	SMCO1	1.59077			B3GNT2	1.18124
	SMC6	1.09788			INA	1.18126
	SMC5	1.28039			DPY19L4	1.18139
	SMC3	1.01074			ZNF611	1.18143
	SMC2-AS1	1.03735			L3MBTL3	1.18172
	SMC2	1.02721			POT1	1.18175
	SMC1B	1.03048			PYCR2	1.18176
	SMARCE1P2	1.03958			NSD1	1.18176
	SMARCD2	1.34308			RCN1	1.18182
	SMARCC1	1.4463			CCDC124	1.18182
	SMARCAL1	1.02739			USP36	1.18184
	SMARCAD1	1.04192			SOX9	1.18205
	SMARCA5	1.03106			PCDH12	1.18208
	SMARCA4	1.10024			PCF11	1.18211
	SMARCA2	1.30199			LIN7B	1.18213
	SMAP1	1.64265			SNRNP40	1.18221
	SMAGP	1.10082			FAM91A1	1.18243
	SMAD9-IT1	1.01897			ULK1	1.18246
	SMAD9	1.02169			CREBBP	1.18252
	SMAD6	1.06465			SEPTIN3	1.18262
	SMAD5-AS1_2	1.23744			SRM	1.18276
	SMAD5	1.07114			CRACD	1.18295
	SMAD3	1.16565			VTN	1.18315
	SMAD1	1.29683			CUL2	1.18317
	SLX1A-SULT1A3	1.19764			CHN1	1.18342
	SLURP2	1.09065			FGGY	1.1835
	SLU7	1.2589			NUDT9	1.18361
	SLTM	1.05866			TAF5	1.18368
	SLPI	1.03873			ENAM	1.18368
	SLN	1.20854			ATP1A3	1.1837
	SLMAP	1.09957			USP3	1.18371
	SLK	1.37763			CKMT2	1.18372
	SLITRK6	1.14157			MAP4K4	1.184
	SLITRK4	1.03031			POLR1A	1.18401
	SLITRK2	1.02787			SUPT4H1	1.18405
	SLITRK1	1.19979			GPRIN1	1.18419
	SLIT3	1.06228			PNMA1	1.18426
	SLIRP	1.28554			AUP1	1.18436
	SLF1	1.03826			PEG10	1.18437
	SLED1	1.11405			TCP11L2	1.18461
	SLCO6A1	1.03999			ZNF397	1.18465
	SLCO5A1	1.02344			ARF1	1.18475
	SLCO4C1	1.0731			SC5D	1.18484
	SLCO4A1-AS1	1.16186			CHCHD6	1.18495
	SLCO3A1	1.18279			EIF4ENIF1	1.18547
	SLCO2B1	1.03682			LOX	1.18583
	SLCO1C1	1.57226			BOLA3	1.18589
	SLCO1B3	1.18184			UBXN2B	1.18627
	SLCO1B1	1.08306			PRPF39	1.18631
	SLCO1A2	1.02413			ANP32A	1.18634
	SLC9C1	1.14931			BNIP1	1.18659
	SLC9B2	1.16373			P3H3	1.18694
	SLC9A7P1	1.02597			ENPP2	1.18703
	SLC9A3R2	1.13947			SH3GL2	1.18704
	SLC9A3R1	1.04135			NOP53	1.1871
	SLC9A2	1.19002			PCSK2	1.18715
	SLC9A1	1.71756			SBF2	1.18744
	SLC8B1	1.1166			CEP57	1.18753
	SLC8A3	1.05625			NXN	1.18768
	SLC7A8	1.08863			CIP2A	1.18775
	SLC7A5	1.13617			PLXNB1	1.18803
	SLC7A4	1.00031			PDCL	1.18813
	SLC7A2	1.14089			SLC30A1	1.18848
	SLC7A11	1.08487			SYN2	1.18849
	SLC7A1	1.08657			EPB41L5	1.18876
	SLC6A7	1.24336			CCT7	1.18881
	SLC6A6	1.21672			ZMAT5	1.18908
	SLC6A5	1.00307			CUL5	1.18948
	SLC6A20	1.05007			RBM18	1.18959
	SLC6A19	1.194			GPC4	1.19009
	SLC6A18	1.2074			NOTCH3	1.19012
	SLC6A15	1.08792			DHRS13	1.1904
	SLC6A14	1.02306			DMAP1	1.19042
	SLC6A12	1.00497			SIRT7	1.19042
	SLC6A1	1.22973			ZNF511	1.19064
	SLC5A9	1.14946			SYNCRIP	1.19119
	SLC5A8	1.04573			GOLIM4	1.19128
	SLC5A7	1.06763			NAT14	1.1913
	SLC5A6	1.06107			TOMM22	1.19131
	SLC5A4	1.00529			ZNF22	1.19134
	SLC5A12	1.05685			ELOVL7	1.19136
	SLC5A1	1.05711			CGAS	1.19148
	SLC52A3	1.29928			LEO1	1.19155
	SLC52A2	1.21521			PYGB	1.19168
	SLC51B	1.14313			DMTN	1.19177
	SLC51A	1.00891			DDX21	1.19188
	SLC50A1	1.35774			MFNG	1.19189
	SLC4A7	1.06844			BAG1	1.19192
	SLC4A4	1.03585			SNX7	1.19199
	SLC4A2	1.51173			KSR1	1.19202
	SLC4A11	1.11553			BRAP	1.19203
	SLC4A10	1.11469			RTL8C	1.1923
	SLC48A1	1.68301			SCN7A	1.19253
	SLC47A2	1.09929			STK19	1.19262
	SLC46A3	1.09259			STAP2	1.19263
	SLC45A4	1.23018			APBA2	1.19271
	SLC44A4	1.02178			RASSF7	1.19274
	SLC44A3-AS1	1.00091			EIF1AD	1.1933
	SLC44A3	1.12246			ITPRIP	1.19369
	SLC44A1	1.23565			TMTC4	1.19378
	SLC43A3	1.44432			NUBP2	1.19379
	SLC43A1	1.36139			ANTXR2	1.19392
	SLC41A3	1.25308			RIOX2	1.194
	SLC40A1	1.01658			BEND7	1.19433
	SLC3A2	1.18578			CRABP1	1.1944
	SLC3A1	1.17034			MAP2	1.1946
	SLC39A9	1.11025			RBMX2	1.19465
	SLC39A8	1.13122			EIF2AK3	1.19477
	SLC39A7	1.80785			DNAJC6	1.19498
	SLC39A6	1.0646			TMEM106B	1.1952
	SLC39A5	1.31296			ALG9	1.19541
	SLC39A4	1.19896			SPON1	1.19562
	SLC39A2	1.20029			TMEM179B	1.19584
[truncated: 11,782 more rows]

## Sheet: Table S2
gene	ICOS high group mut	ICOS high group total	ICOS low group mut	ICOS low group total	P.value	p.adjusted	Gene	P.Value (adjusted by immunescore)	p_adj
A1BG	2	54	1	53	1	1	A1BG	0.607465	0.996504
A1CF	3	54	4	53	0.715888	1	A1CF	0.566613	0.996504
A2M	3	54	0	53	0.242991	1	A2M	0.00632648	0.996504
A2ML1	2	54	2	53	1	1	A2ML1	0.502091	0.996504
A4GALT	1	54	0	53	1	1	A4GALT	0.634678	0.996504
A4GNT	0	54	2	53	0.242991	1	A4GNT	0.544609	0.996504
AACS	2	54	1	53	1	1	AACS	0.344048	0.996504
AADACL3	0	54	1	53	0.495327	1	AADACL3	0.928099	0.999927
AADACL4	1	54	0	53	1	1	AADACL4	0.634678	0.996504
AAK1	1	54	0	53	1	1	AAK1	0.99715	0.999927
AAMDC	0	54	1	53	0.495327	1	AAMDC	0.652702	0.996504
AARS2	2	54	0	53	0.495327	1	AARS2	0.126007	0.996504
AASDH	5	54	3	53	0.715888	1	AASDH	0.681254	0.996504
AASS	0	54	2	53	0.242991	1	AASS	0.862681	0.999927
ABAT	0	54	1	53	0.495327	1	ABAT	0.757777	0.999927
ABC7-43046700E7.1	0	54	1	53	0.495327	1	ABC7.43046700E7.1	0.939529	0.999927
ABCA1	6	54	3	53	0.488598	1	ABCA1	0.0443685	0.996504
ABCA10	1	54	1	53	1	1	ABCA10	0.0434059	0.996504
ABCA12	2	54	3	53	0.678484	1	ABCA12	0.275727	0.996504
ABCA13	4	54	6	53	0.52648	1	ABCA13	0.87103	0.999927
ABCA2	1	54	1	53	1	1	ABCA2	0.277658	0.996504
ABCA3	2	54	4	53	0.437347	1	ABCA3	0.415525	0.996504
ABCA4	3	54	8	53	0.104295	1	ABCA4	0.40175	0.996504
ABCA5	1	54	0	53	1	1	ABCA5	0.71489	0.999927
ABCA6	3	54	2	53	1	1	ABCA6	0.985954	0.999927
ABCA7	1	54	0	53	1	1	ABCA7	0.40186	0.996504
ABCA8	4	54	0	53	0.118024	1	ABCA8	0.0256839	0.996504
ABCA9	3	54	1	53	0.617891	1	ABCA9	0.331463	0.996504
ABCB1	1	54	2	53	0.617891	1	ABCB1	0.462682	0.996504
ABCB10	1	54	0	53	1	1	ABCB10	0.40186	0.996504
ABCB4	1	54	3	53	0.363151	1	ABCB4	0.851757	0.999927
ABCB5	3	54	4	53	0.715888	1	ABCB5	0.545602	0.996504
ABCB6	3	54	1	53	0.617891	1	ABCB6	0.770606	0.999927
ABCB8	1	54	1	53	1	1	ABCB8	0.83409	0.999927
ABCB9	1	54	0	53	1	1	ABCB9	0.536882	0.996504
ABCC10	1	54	0	53	1	1	ABCC10	0.738697	0.999927
ABCC11	1	54	2	53	0.617891	1	ABCC11	0.428012	0.996504
ABCC12	4	54	1	53	0.363151	1	ABCC12	0.731753	0.999927
ABCC2	1	54	1	53	1	1	ABCC2	0.993953	0.999927
ABCC3	1	54	0	53	1	1	ABCC3	0.992469	0.999927
ABCC4	2	54	1	53	1	1	ABCC4	0.840501	0.999927
ABCC5	0	54	3	53	0.118024	1	ABCC5	0.290205	0.996504
ABCC8	3	54	3	53	1	1	ABCC8	0.675227	0.996504
ABCC9	3	54	2	53	1	1	ABCC9	0.629302	0.996504
ABCD1P4	0	54	1	53	0.495327	1	ABCD1P4	0.652702	0.996504
ABCD2	2	54	0	53	0.495327	1	ABCD2	0.642933	0.996504
ABCD4	2	54	0	53	0.495327	1	ABCD4	0.922853	0.999927
ABCE1	2	54	0	53	0.495327	1	ABCE1	0.0829775	0.996504
ABCF2	1	54	0	53	1	1	ABCF2	0.536882	0.996504
ABCF3	1	54	0	53	1	1	ABCF3	0.543776	0.996504
ABCG1	1	54	0	53	1	1	ABCG1	0.141986	0.996504
ABCG2	1	54	2	53	0.617891	1	ABCG2	0.573284	0.996504
ABCG4	0	54	1	53	0.495327	1	ABCG4	0.223612	0.996504
ABCG8	0	54	1	53	0.495327	1	ABCG8	0.757777	0.999927
ABHD1	3	54	1	53	0.617891	1	ABHD1	0.72211	0.999927
ABHD11	1	54	0	53	1	1	ABHD11	0.410712	0.996504
ABHD12B	1	54	0	53	1	1	ABHD12B	0.689396	0.996504
ABHD13	0	54	1	53	0.495327	1	ABHD13	0.395303	0.996504
ABHD3	1	54	0	53	1	1	ABHD3	0.311222	0.996504
ABHD5	0	54	1	53	0.495327	1	ABHD5	0.757777	0.999927
ABI3	2	54	0	53	0.495327	1	ABI3	0.763913	0.999927
ABI3BP	0	54	1	53	0.495327	1	ABI3BP	0.666136	0.996504
ABL1	0	54	1	53	0.495327	1	ABL1	0.407212	0.996504
ABL2	2	54	0	53	0.495327	1	ABL2	0.150672	0.996504
ABLIM3	2	54	0	53	0.495327	1	ABLIM3	0.805125	0.999927
ABO	1	54	1	53	1	1	ABO	0.326142	0.996504
ABRA	1	54	0	53	1	1	ABRA	0.114977	0.996504
AC004067.6	1	54	1	53	1	1	AC004067.6	0.27492	0.996504
AC004754.3	0	54	1	53	0.495327	1	AC004754.3	0.618206	0.996504
AC006372.4	0	54	1	53	0.495327	1	AC006372.4	0.42177	0.996504
AC008888.7	0	54	1	53	0.495327	1	AC008888.7	0.652702	0.996504
AC016747.2	1	54	0	53	1	1	AC016747.2	0.311222	0.996504
AC017099.3	1	54	0	53	1	1	AC017099.3	0.839959	0.999927
AC018865.8	1	54	0	53	1	1	AC018865.8	0.51856	0.996504
AC019099.4	0	54	1	53	0.495327	1	AC019099.4	0.942899	0.999927
AC024592.12	1	54	0	53	1	1	AC024592.12	0.51856	0.996504
AC027601.2	1	54	0	53	1	1	AC027601.2	0.114977	0.996504
AC037459.4	1	54	0	53	1	1	AC037459.4	0.543776	0.996504
AC040160.13	1	54	0	53	1	1	AC040160.13	0.938281	0.999927
AC068134.4	0	54	1	53	0.495327	1	AC068134.4	0.495266	0.996504
AC073464.10	3	54	1	53	0.617891	1	AC073464.10	0.384594	0.996504
AC079610.2	0	54	1	53	0.495327	1	AC079610.2	0.595021	0.996504
AC092155.1	1	54	0	53	1	1	AC092155.1	0.383383	0.996504
AC092835.2	1	54	0	53	1	1	AC092835.2	0.634678	0.996504
AC093162.5	0	54	1	53	0.495327	1	AC093162.5	0.42177	0.996504
AC093698.3	0	54	1	53	0.495327	1	AC093698.3	0.441411	0.996504
AC098648.2	1	54	0	53	1	1	AC098648.2	0.997265	0.999927
AC114783.1	0	54	2	53	0.242991	1	AC114783.1	0.973537	0.999927
AC123788.4	0	54	1	53	0.495327	1	AC123788.4	0.652702	0.996504
AC138647.1	1	54	0	53	1	1	AC138647.1	0.52414	0.996504
AC140481.2	2	54	0	53	0.495327	1	AC140481.2	0.626575	0.996504
ACAA2	0	54	1	53	0.495327	1	ACAA2	0.730727	0.999927
ACACB	2	54	0	53	0.495327	1	ACACB	0.115936	0.996504
ACAD10	1	54	0	53	1	1	ACAD10	0.508384	0.996504
ACAD8	1	54	1	53	1	1	ACAD8	0.804489	0.999927
ACAD9	2	54	1	53	1	1	ACAD9	0.150147	0.996504
ACADS	1	54	1	53	1	1	ACADS	0.56967	0.996504
ACADSB	1	54	1	53	1	1	ACADSB	0.415925	0.996504
ACAN	5	54	4	53	1	1	ACAN	0.492101	0.996504
ACAP2	1	54	1	53	1	1	ACAP2	0.12826	0.996504
ACAP3	1	54	1	53	1	1	ACAP3	0.71547	0.999927
ACAT1	1	54	0	53	1	1	ACAT1	0.864481	0.999927
ACAT2	0	54	1	53	0.495327	1	ACAT2	0.652702	0.996504
ACBD4	0	54	2	53	0.242991	1	ACBD4	0.638892	0.996504
ACCS	1	54	1	53	1	1	ACCS	0.99576	0.999927
ACCSL	0	54	2	53	0.242991	1	ACCSL	0.606505	0.996504
ACE	1	54	0	53	1	1	ACE	0.634678	0.996504
ACER1	0	54	1	53	0.495327	1	ACER1	0.549381	0.996504
ACER2	1	54	1	53	1	1	ACER2	0.951414	0.999927
ACIN1	2	54	2	53	1	1	ACIN1	0.969344	0.999927
ACKR1	0	54	1	53	0.495327	1	ACKR1	0.349986	0.996504
ACKR3	1	54	0	53	1	1	ACKR3	0.118009	0.996504
ACKR4	2	54	0	53	0.495327	1	ACKR4	0.924157	0.999927
ACLY	2	54	0	53	0.495327	1	ACLY	0.632631	0.996504
ACO2	1	54	0	53	1	1	ACO2	0.689396	0.996504
ACOD1	1	54	0	53	1	1	ACOD1	0.114977	0.996504
ACOT11	1	54	1	53	1	1	ACOT11	0.263975	0.996504
ACOT12	2	54	0	53	0.495327	1	ACOT12	0.912945	0.999927
ACOT4	0	54	2	53	0.242991	1	ACOT4	0.502174	0.996504
ACOX3	1	54	2	53	0.617891	1	ACOX3	0.0826316	0.996504
ACP1	0	54	3	53	0.118024	1	ACP1	0.585551	0.996504
ACP2	0	54	1	53	0.495327	1	ACP2	0.349986	0.996504
ACP5	1	54	0	53	1	1	ACP5	0.997265	0.999927
ACP6	1	54	2	53	0.617891	1	ACP6	0.951593	0.999927
ACP7	1	54	1	53	1	1	ACP7	0.918895	0.999927
ACRBP	1	54	0	53	1	1	ACRBP	0.685339	0.996504
ACSBG1	1	54	2	53	0.617891	1	ACSBG1	0.506456	0.996504
ACSBG2	0	54	1	53	0.495327	1	ACSBG2	0.666136	0.996504
ACSL5	1	54	1	53	1	1	ACSL5	0.966517	0.999927
ACSL6	0	54	2	53	0.242991	1	ACSL6	0.973818	0.999927
ACSM1	0	54	1	53	0.495327	1	ACSM1	0.652702	0.996504
ACSM2A	4	54	3	53	1	1	ACSM2A	0.982649	0.999927
ACSM2B	2	54	3	53	0.678484	1	ACSM2B	0.278422	0.996504
ACSM4	0	54	1	53	0.495327	1	ACSM4	0.757777	0.999927
ACSM5	2	54	0	53	0.495327	1	ACSM5	0.636314	0.996504
ACSM5P1	1	54	1	53	1	1	ACSM5P1	0.352134	0.996504
ACSS1	1	54	0	53	1	1	ACSS1	0.632236	0.996504
ACSS3	0	54	2	53	0.242991	1	ACSS3	0.293713	0.996504
ACTB	2	54	1	53	1	1	ACTB	0.700072	0.999546
ACTG1	1	54	0	53	1	1	ACTG1	0.996721	0.999927
ACTG2	1	54	0	53	1	1	ACTG2	0.685339	0.996504
ACTL6A	1	54	0	53	1	1	ACTL6A	0.508384	0.996504
ACTL7A	1	54	1	53	1	1	ACTL7A	0.218018	0.996504
ACTL8	1	54	0	53	1	1	ACTL8	0.40186	0.996504
ACTL9	1	54	0	53	1	1	ACTL9	0.543776	0.996504
ACTN2	5	54	2	53	0.437347	1	ACTN2	0.641321	0.996504
ACTN3	0	54	1	53	0.495327	1	ACTN3	0.652702	0.996504
ACTN4	2	54	0	53	0.495327	1	ACTN4	0.33441	0.996504
ACTR10	0	54	1	53	0.495327	1	ACTR10	0.757777	0.999927
ACTR3C	0	54	1	53	0.495327	1	ACTR3C	0.652702	0.996504
ACTR6	0	54	1	53	0.495327	1	ACTR6	0.495266	0.996504
ACTRT1	1	54	0	53	1	1	ACTRT1	0.634678	0.996504
ACTRT2	1	54	1	53	1	1	ACTRT2	0.994222	0.999927
ACVR2A	0	54	1	53	0.495327	1	ACVR2A	0.990619	0.999927
ACVRL1	1	54	2	53	0.617891	1	ACVRL1	0.445011	0.996504
ACY1	0	54	1	53	0.495327	1	ACY1	0.942899	0.999927
ADA	0	54	1	53	0.495327	1	ADA	0.652702	0.996504
ADAD1	3	54	1	53	0.617891	1	ADAD1	0.28092	0.996504
ADAD2	1	54	1	53	1	1	ADAD2	0.901412	0.999927
ADAM12	1	54	1	53	1	1	ADAM12	0.886591	0.999927
ADAM15	3	54	0	53	0.242991	1	ADAM15	0.0992767	0.996504
ADAM17	0	54	1	53	0.495327	1	ADAM17	0.987851	0.999927
ADAM19	0	54	3	53	0.118024	1	ADAM19	0.232413	0.996504
ADAM20	0	54	1	53	0.495327	1	ADAM20	0.695108	0.996504
ADAM21	2	54	2	53	1	1	ADAM21	0.918005	0.999927
ADAM22	1	54	0	53	1	1	ADAM22	0.815957	0.999927
ADAM23	1	54	2	53	0.617891	1	ADAM23	0.459676	0.996504
ADAM29	2	54	3	53	0.678484	1	ADAM29	0.915768	0.999927
ADAM30	0	54	4	53	0.0567423	1	ADAM30	0.229231	0.996504
ADAM33	3	54	0	53	0.242991	1	ADAM33	0.413761	0.996504
ADAM3A	0	54	1	53	0.495327	1	ADAM3A	0.96304	0.999927
ADAM7	1	54	1	53	1	1	ADAM7	0.15679	0.996504
ADAM8	2	54	1	53	1	1	ADAM8	0.160182	0.996504
ADAMTS1	2	54	3	53	0.678484	1	ADAMTS1	0.54954	0.996504
ADAMTS12	8	54	4	53	0.233593	1	ADAMTS12	0.0625725	0.996504
ADAMTS13	0	54	2	53	0.242991	1	ADAMTS13	0.31704	0.996504
ADAMTS14	0	54	2	53	0.242991	1	ADAMTS14	0.665441	0.996504
ADAMTS15	1	54	1	53	1	1	ADAMTS15	0.458458	0.996504
ADAMTS16	3	54	3	53	1	1	ADAMTS16	0.720942	0.999927
ADAMTS17	4	54	3	53	1	1	ADAMTS17	0.787183	0.999927
ADAMTS18	3	54	3	53	1	1	ADAMTS18	0.984144	0.999927
ADAMTS19	4	54	3	53	1	1	ADAMTS19	0.695297	0.996504
ADAMTS2	4	54	0	53	0.118024	1	ADAMTS2	0.0339996	0.996504
ADAMTS20	8	54	5	53	0.39432	1	ADAMTS20	0.281844	0.996504
ADAMTS3	0	54	5	53	0.0269939	1	ADAMTS3	0.115483	0.996504
ADAMTS4	1	54	0	53	1	1	ADAMTS4	0.51856	0.996504
ADAMTS5	4	54	3	53	1	1	ADAMTS5	0.343269	0.996504
ADAMTS6	2	54	1	53	1	1	ADAMTS6	0.992235	0.999927
ADAMTS7	3	54	1	53	0.617891	1	ADAMTS7	0.371322	0.996504
ADAMTS8	1	54	0	53	1	1	ADAMTS8	0.281834	0.996504
ADAMTSL1	5	54	1	53	0.205484	1	ADAMTSL1	0.796573	0.999927
ADAMTSL2	2	54	4	53	0.437347	1	ADAMTSL2	0.392594	0.996504
ADAMTSL3	1	54	1	53	1	1	ADAMTSL3	0.941576	0.999927
ADAMTSL4	2	54	1	53	1	1	ADAMTSL4	0.596061	0.996504
ADAR	1	54	1	53	1	1	ADAR	0.260273	0.996504
ADARB1	0	54	1	53	0.495327	1	ADARB1	0.819523	0.999927
ADARB2	3	54	1	53	0.617891	1	ADARB2	0.237599	0.996504
ADAT1	2	54	0	53	0.495327	1	ADAT1	0.919575	0.999927
ADCK1	1	54	0	53	1	1	ADCK1	0.996721	0.999927
ADCK3	1	54	1	53	1	1	ADCK3	0.840143	0.999927
ADCK4	0	54	1	53	0.495327	1	ADCK4	0.652702	0.996504
ADCY1	4	54	1	53	0.363151	1	ADCY1	0.0896354	0.996504
ADCY10	2	54	2	53	1	1	ADCY10	0.210297	0.996504
ADCY2	1	54	1	53	1	1	ADCY2	0.664493	0.996504
ADCY3	2	54	1	53	1	1	ADCY3	0.339879	0.996504
ADCY5	4	54	1	53	0.363151	1	ADCY5	0.0539542	0.996504
ADCY6	1	54	2	53	0.617891	1	ADCY6	0.677235	0.996504
ADCY7	2	54	0	53	0.495327	1	ADCY7	0.378555	0.996504
ADCY8	2	54	1	53	1	1	ADCY8	0.743249	0.999927
ADCY9	1	54	2	53	0.617891	1	ADCY9	0.825591	0.999927
ADCYAP1	1	54	0	53	1	1	ADCYAP1	0.632236	0.996504
ADCYAP1R1	0	54	1	53	0.495327	1	ADCYAP1R1	0.262437	0.996504
ADD1	1	54	2	53	0.617891	1	ADD1	0.619409	0.996504
ADD2	2	54	0	53	0.495327	1	ADD2	0.0347356	0.996504
ADD3	2	54	0	53	0.495327	1	ADD3	0.385157	0.996504
ADGB	5	54	4	53	1	1	ADGB	0.0171564	0.996504
ADGRA1	4	54	3	53	1	1	ADGRA1	0.35289	0.996504
ADGRA2	1	54	2	53	0.617891	1	ADGRA2	0.435479	0.996504
ADGRA3	2	54	2	53	1	1	ADGRA3	0.832992	0.999927
ADGRB1	5	54	1	53	0.205484	1	ADGRB1	0.17604	0.996504
ADGRB2	2	54	3	53	0.678484	1	ADGRB2	0.890853	0.999927
ADGRB3	3	54	6	53	0.319853	1	ADGRB3	0.209506	0.996504
ADGRD1	1	54	0	53	1	1	ADGRD1	0.996721	0.999927
ADGRD2	0	54	2	53	0.242991	1	ADGRD2	0.822359	0.999927
ADGRE1	2	54	1	53	1	1	ADGRE1	0.246591	0.996504
ADGRE2	1	54	1	53	1	1	ADGRE2	0.649215	0.996504
ADGRE5	2	54	0	53	0.495327	1	ADGRE5	0.258184	0.996504
ADGRF2	2	54	1	53	1	1	ADGRF2	0.825304	0.999927
ADGRF5	2	54	2	53	1	1	ADGRF5	0.44665	0.996504
ADGRG1	0	54	1	53	0.495327	1	ADGRG1	0.652702	0.996504
ADGRG2	0	54	1	53	0.495327	1	ADGRG2	0.666136	0.996504
ADGRG3	0	54	1	53	0.495327	1	ADGRG3	0.652702	0.996504
ADGRG4	6	54	2	53	0.270222	1	ADGRG4	0.243719	0.996504
ADGRG6	1	54	4	53	0.205484	1	ADGRG6	0.578727	0.996504
ADGRG7	0	54	2	53	0.242991	1	ADGRG7	0.167102	0.996504
ADGRL1	0	54	1	53	0.495327	1	ADGRL1	0.96304	0.999927
ADGRL2	0	54	1	53	0.495327	1	ADGRL2	0.666136	0.996504
ADGRL3	12	54	4	53	0.0333151	1	ADGRL3	0.0759303	0.996504
ADGRL4	4	54	1	53	0.363151	1	ADGRL4	0.177172	0.996504
ADGRV1	6	54	5	53	0.77518	1	ADGRV1	0.728392	0.999927
ADH1A	1	54	0	53	1	1	ADH1A	0.148098	0.996504
ADH1C	1	54	1	53	1	1	ADH1C	0.905617	0.999927
ADH4	1	54	0	53	1	1	ADH4	0.190771	0.996504
ADH7	1	54	2	53	0.617891	1	ADH7	0.452514	0.996504
ADHFE1	0	54	2	53	0.242991	1	ADHFE1	0.486777	0.996504
ADIG	0	54	1	53	0.495327	1	ADIG	0.666136	0.996504
ADIPOQ	1	54	0	53	1	1	ADIPOQ	0.992469	0.999927
ADIPOR2	0	54	1	53	0.495327	1	ADIPOR2	0.767264	0.999927
ADNP	0	54	1	53	0.495327	1	ADNP	0.857606	0.999927
ADPRHL2	0	54	1	53	0.495327	1	ADPRHL2	0.652702	0.996504
ADRA1B	0	54	2	53	0.242991	1	ADRA1B	0.822733	0.999927
ADRA1D	4	54	0	53	0.118024	1	ADRA1D	0.0485076	0.996504
ADRA2A	1	54	1	53	1	1	ADRA2A	0.653909	0.996504
ADRA2B	1	54	1	53	1	1	ADRA2B	0.458101	0.996504
ADRB2	0	54	2	53	0.242991	1	ADRB2	0.167466	0.996504
ADRB3	1	54	0	53	1	1	ADRB3	0.118009	0.996504
ADRBK1	0	54	1	53	0.495327	1	ADRBK1	0.652702	0.996504
ADRBK2	1	54	0	53	1	1	ADRBK2	0.148098	0.996504
ADRM1	1	54	0	53	1	1	ADRM1	0.118009	0.996504
ADSS	0	54	2	53	0.242991	1	ADSS	0.389015	0.996504
ADSSL1	1	54	0	53	1	1	ADSSL1	0.410712	0.996504
ADTRP	0	54	1	53	0.495327	1	ADTRP	0.385507	0.996504
AEBP1	1	54	3	53	0.363151	1	AEBP1	0.509184	0.996504
AEN	1	54	0	53	1	1	AEN	0.115626	0.996504
AES	0	54	1	53	0.495327	1	AES	0.45163	0.996504
AFAP1	1	54	0	53	1	1	AFAP1	0.864481	0.999927
AFAP1L2	0	54	1	53	0.495327	1	AFAP1L2	0.549381	0.996504
AFF1	2	54	0	53	0.495327	1	AFF1	0.69609	0.996504
AFF2	0	54	3	53	0.118024	1	AFF2	0.323302	0.996504
AFF3	4	54	0	53	0.118024	1	AFF3	0.914011	0.999927
AFF4	0	54	1	53	0.495327	1	AFF4	0.642172	0.996504
AFM	2	54	0	53	0.495327	1	AFM	0.618582	0.996504
AFMID	0	54	1	53	0.495327	1	AFMID	0.652702	0.996504
AFP	0	54	2	53	0.242991	1	AFP	0.718191	0.999927
AFTPH	0	54	3	53	0.118024	1	AFTPH	0.327248	0.996504
AGAP1	1	54	1	53	1	1	AGAP1	0.557784	0.996504
AGAP2	1	54	0	53	1	1	AGAP2	0.999741	0.999927
AGAP3	0	54	2	53	0.242991	1	AGAP3	0.379814	0.996504
AGAP4	2	54	0	53	0.495327	1	AGAP4	0.182977	0.996504
AGAP6	1	54	0	53	1	1	AGAP6	0.689396	0.996504
AGAP9	1	54	0	53	1	1	AGAP9	0.113705	0.996504
AGBL1	3	54	1	53	0.617891	1	AGBL1	0.432403	0.996504
AGBL2	1	54	2	53	0.617891	1	AGBL2	0.659574	0.996504
AGBL3	0	54	3	53	0.118024	1	AGBL3	0.328454	0.996504
AGBL4	1	54	0	53	1	1	AGBL4	0.894435	0.999927
AGBL5	1	54	1	53	1	1	AGBL5	0.818545	0.999927
AGGF1	2	54	1	53	1	1	AGGF1	0.104685	0.996504
AGL	1	54	1	53	1	1	AGL	0.194216	0.996504
AGMAT	0	54	1	53	0.495327	1	AGMAT	0.489652	0.996504
AGMO	0	54	1	53	0.495327	1	AGMO	0.433612	0.996504
AGO1	0	54	1	53	0.495327	1	AGO1	0.492254	0.996504
AGO2	1	54	0	53	1	1	AGO2	0.634678	0.996504
AGPAT3	1	54	0	53	1	1	AGPAT3	0.114977	0.996504
AGPAT4	1	54	0	53	1	1	AGPAT4	0.996721	0.999927
AGR2	1	54	0	53	1	1	AGR2	0.727388	0.999927
AGRN	4	54	2	53	0.678484	1	AGRN	0.803419	0.999927
AGT	0	54	1	53	0.495327	1	AGT	0.652702	0.996504
AGTPBP1	1	54	4	53	0.205484	1	AGTPBP1	0.218765	0.996504
AGTR1	5	54	0	53	0.0567423	1	AGTR1	0.294337	0.996504
AGXT	3	54	0	53	0.242991	1	AGXT	0.834288	0.999927
AGXT2	1	54	0	53	1	1	AGXT2	0.667487	0.996504
AHCTF1	2	54	2	53	1	1	AHCTF1	0.242468	0.996504
AHCY	0	54	2	53	0.242991	1	AHCY	0.669524	0.996504
AHCYL1	0	54	1	53	0.495327	1	AHCYL1	0.441411	0.996504
AHCYL2	0	54	1	53	0.495327	1	AHCYL2	0.433612	0.996504
AHDC1	1	54	1	53	1	1	AHDC1	0.280171	0.996504
AHI1	0	54	1	53	0.495327	1	AHI1	0.757777	0.999927
AHNAK2	2	54	0	53	0.495327	1	AHNAK2	0.785672	0.999927
AHRR	2	54	1	53	1	1	AHRR	0.848113	0.999927
AHSG	0	54	1	53	0.495327	1	AHSG	0.767529	0.999927
AIFM3	1	54	0	53	1	1	AIFM3	0.634678	0.996504
AIG1	1	54	0	53	1	1	AIG1	0.118009	0.996504
AIM1	1	54	2	53	0.617891	1	AIM1	0.0991065	0.996504
AIM2	2	54	1	53	1	1	AIM2	0.695615	0.996504
AIPL1	0	54	1	53	0.495327	1	AIPL1	0.880996	0.999927
AJAP1	1	54	0	53	1	1	AJAP1	0.938281	0.999927
AK2	1	54	0	53	1	1	AK2	0.992469	0.999927
AK4	0	54	1	53	0.495327	1	AK4	0.652702	0.996504
AK5	2	54	4	53	0.437347	1	AK5	0.564276	0.996504
AK7	1	54	3	53	0.363151	1	AK7	0.597425	0.996504
AK8	0	54	1	53	0.495327	1	AK8	0.880996	0.999927
AK9	4	54	4	53	1	1	AK9	0.576716	0.996504
AKAP1	1	54	1	53	1	1	AKAP1	0.508143	0.996504
AKAP10	0	54	1	53	0.495327	1	AKAP10	0.228429	0.996504
AKAP11	2	54	1	53	1	1	AKAP11	0.776882	0.999927
AKAP12	0	54	1	53	0.495327	1	AKAP12	0.652702	0.996504
AKAP13	4	54	0	53	0.118024	1	AKAP13	0.558809	0.996504
AKAP14	1	54	0	53	1	1	AKAP14	0.71489	0.999927
AKAP2	1	54	1	53	1	1	AKAP2	0.740314	0.999927
AKAP3	2	54	0	53	0.495327	1	AKAP3	0.568808	0.996504
AKAP4	3	54	0	53	0.242991	1	AKAP4	0.650953	0.996504
AKAP6	3	54	4	53	0.715888	1	AKAP6	0.466404	0.996504
AKAP7	0	54	2	53	0.242991	1	AKAP7	0.411252	0.996504
AKAP8L	1	54	0	53	1	1	AKAP8L	0.311222	0.996504
AKAP9	2	54	2	53	1	1	AKAP9	0.768547	0.999927
AKNA	1	54	1	53	1	1	AKNA	0.0434059	0.996504
AKNAD1	0	54	1	53	0.495327	1	AKNAD1	0.652702	0.996504
AKR1B10	0	54	2	53	0.242991	1	AKR1B10	0.571845	0.996504
AKR1B15	1	54	0	53	1	1	AKR1B15	0.40186	0.996504
AKR1C2	1	54	0	53	1	1	AKR1C2	0.685339	0.996504
AKR1C3	0	54	1	53	0.495327	1	AKR1C3	0.939529	0.999927
AKR1C4	3	54	1	53	0.617891	1	AKR1C4	0.407423	0.996504
AKR1D1	1	54	1	53	1	1	AKR1D1	0.0899412	0.996504
AKR1E2	0	54	1	53	0.495327	1	AKR1E2	0.652702	0.996504
AKR7A2	0	54	1	53	0.495327	1	AKR7A2	0.595021	0.996504
AKR7A3	1	54	0	53	1	1	AKR7A3	0.805974	0.999927
AKT2	0	54	1	53	0.495327	1	AKT2	0.290211	0.996504
AL078471.5	0	54	1	53	0.495327	1	AL078471.5	0.652702	0.996504
AL133168.2	0	54	3	53	0.118024	1	AL133168.2	0.355246	0.996504
ALAS2	0	54	1	53	0.495327	1	ALAS2	0.36839	0.996504
ALCAM	4	54	1	53	0.363151	1	ALCAM	0.685722	0.996504
ALDH16A1	1	54	1	53	1	1	ALDH16A1	0.499888	0.996504
ALDH1A1	1	54	0	53	1	1	ALDH1A1	0.634678	0.996504
ALDH1A2	0	54	1	53	0.495327	1	ALDH1A2	0.549381	0.996504
ALDH1B1	0	54	1	53	0.495327	1	ALDH1B1	0.652702	0.996504
ALDH1L1	3	54	2	53	1	1	ALDH1L1	0.919984	0.999927
ALDH1L2	3	54	0	53	0.242991	1	ALDH1L2	0.198497	0.996504
ALDH2	1	54	0	53	1	1	ALDH2	0.689396	0.996504
ALDH4A1	1	54	0	53	1	1	ALDH4A1	0.543776	0.996504
ALDH5A1	1	54	0	53	1	1	ALDH5A1	0.51856	0.996504
ALDH6A1	1	54	0	53	1	1	ALDH6A1	0.685339	0.996504
ALDH8A1	1	54	0	53	1	1	ALDH8A1	0.805974	0.999927
ALDH9A1	1	54	1	53	1	1	ALDH9A1	0.235166	0.996504
ALDOB	0	54	1	53	0.495327	1	ALDOB	0.228429	0.996504
ALG1	0	54	2	53	0.242991	1	ALG1	0.368627	0.996504
ALG10	0	54	1	53	0.495327	1	ALG10	0.942899	0.999927
ALG11	0	54	1	53	0.495327	1	ALG11	0.652702	0.996504
ALG13	0	54	2	53	0.242991	1	ALG13	0.695863	0.996504
ALG3	1	54	1	53	1	1	ALG3	0.993953	0.999927
ALG6	0	54	1	53	0.495327	1	ALG6	0.880996	0.999927
ALK	0	54	2	53	0.242991	1	ALK	0.622694	0.996504
ALKBH7	0	54	1	53	0.495327	1	ALKBH7	0.933116	0.999927
ALLC	1	54	0	53	1	1	ALLC	0.815957	0.999927
ALMS1	3	54	3	53	1	1	ALMS1	0.219904	0.996504
ALOX12	2	54	1	53	1	1	ALOX12	0.329612	0.996504
ALOX15B	0	54	2	53	0.242991	1	ALOX15B	0.63921	0.996504
ALOX5AP	0	54	1	53	0.495327	1	ALOX5AP	0.228429	0.996504
ALPI	2	54	1	53	1	1	ALPI	0.16697	0.996504
ALPK1	1	54	1	53	1	1	ALPK1	0.726904	0.999927
ALPK2	4	54	1	53	0.363151	1	ALPK2	0.49924	0.996504
ALPK3	4	54	2	53	0.678484	1	ALPK3	0.331564	0.996504
ALPL	2	54	1	53	1	1	ALPL	0.297004	0.996504
ALPP	1	54	0	53	1	1	ALPP	0.141986	0.996504
ALPPL2	2	54	1	53	1	1	ALPPL2	0.747796	0.999927
ALS2	0	54	1	53	0.495327	1	ALS2	0.995069	0.999927
ALS2CL	0	54	1	53	0.495327	1	ALS2CL	0.666136	0.996504
ALS2CR11	3	54	2	53	1	1	ALS2CR11	0.835452	0.999927
ALX1	1	54	1	53	1	1	ALX1	0.66701	0.996504
ALX3	1	54	0	53	1	1	ALX3	0.634678	0.996504
ALX4	2	54	1	53	1	1	ALX4	0.656456	0.996504
ALYREF	1	54	0	53	1	1	ALYREF	0.634678	0.996504
AMACR	0	54	1	53	0.495327	1	AMACR	0.652702	0.996504
AMBN	1	54	3	53	0.363151	1	AMBN	0.405362	0.996504
AMBP	1	54	0	53	1	1	AMBP	0.52414	0.996504
AMBRA1	0	54	1	53	0.495327	1	AMBRA1	0.441411	0.996504
AMELY	1	54	1	53	1	1	AMELY	0.410238	0.996504
AMER1	0	54	1	53	0.495327	1	AMER1	0.290211	0.996504
AMER2	1	54	0	53	1	1	AMER2	0.920085	0.999927
AMER3	7	54	3	53	0.319853	1	AMER3	0.248744	0.996504
AMFR	1	54	1	53	1	1	AMFR	0.494759	0.996504
AMICA1	1	54	0	53	1	1	AMICA1	0.634678	0.996504
AMIGO1	1	54	0	53	1	1	AMIGO1	0.810772	0.999927
AMN	0	54	2	53	0.242991	1	AMN	0.355571	0.996504
AMN1	1	54	0	53	1	1	AMN1	0.508384	0.996504
AMOT	1	54	1	53	1	1	AMOT	0.585243	0.996504
AMOTL1	0	54	1	53	0.495327	1	AMOTL1	0.395303	0.996504
AMOTL2	2	54	0	53	0.495327	1	AMOTL2	0.0669481	0.996504
AMPD1	0	54	1	53	0.495327	1	AMPD1	0.924477	0.999927
AMPD2	2	54	1	53	1	1	AMPD2	0.192913	0.996504
AMPD3	0	54	1	53	0.495327	1	AMPD3	0.608705	0.996504
AMPH	3	54	2	53	1	1	AMPH	0.882916	0.999927
AMT	1	54	0	53	1	1	AMT	0.727388	0.999927
AMY2B	1	54	1	53	1	1	AMY2B	0.886591	0.999927
ANAPC1	3	54	4	53	0.715888	1	ANAPC1	0.907616	0.999927
ANAPC2	1	54	2	53	0.617891	1	ANAPC2	0.78201	0.999927
ANAPC4	0	54	2	53	0.242991	1	ANAPC4	0.438804	0.996504
ANAPC5	0	54	1	53	0.495327	1	ANAPC5	0.492254	0.996504
ANGEL1	1	54	0	53	1	1	ANGEL1	0.141986	0.996504
ANGEL2	0	54	1	53	0.495327	1	ANGEL2	0.385507	0.996504
ANGPT1	1	54	0	53	1	1	ANGPT1	0.344517	0.996504
ANGPT4	2	54	0	53	0.495327	1	ANGPT4	0.63134	0.996504
ANGPTL1	1	54	0	53	1	1	ANGPTL1	0.141986	0.996504
ANGPTL5	1	54	0	53	1	1	ANGPTL5	0.52414	0.996504
ANGPTL6	1	54	2	53	0.617891	1	ANGPTL6	0.899731	0.999927
ANGPTL7	0	54	1	53	0.495327	1	ANGPTL7	0.942899	0.999927
ANHX	1	54	2	53	0.617891	1	ANHX	0.45969	0.996504
ANK1	0	54	2	53	0.242991	1	ANK1	0.405554	0.996504
ANK2	8	54	6	53	0.592055	1	ANK2	0.622886	0.996504
ANK3	2	54	0	53	0.495327	1	ANK3	0.381434	0.996504
ANKDD1B	1	54	1	53	1	1	ANKDD1B	0.760111	0.999927
ANKEF1	2	54	1	53	1	1	ANKEF1	0.0795265	0.996504
ANKFN1	5	54	1	53	0.205484	1	ANKFN1	0.285826	0.996504
ANKIB1	0	54	1	53	0.495327	1	ANKIB1	0.652702	0.996504
ANKK1	2	54	2	53	1	1	ANKK1	0.640828	0.996504
ANKLE2	1	54	2	53	0.617891	1	ANKLE2	0.497467	0.996504
ANKMY1	1	54	0	53	1	1	ANKMY1	0.634678	0.996504
ANKMY2	0	54	1	53	0.495327	1	ANKMY2	0.36839	0.996504
ANKRD10	0	54	1	53	0.495327	1	ANKRD10	0.942899	0.999927
ANKRD11	3	54	2	53	1	1	ANKRD11	0.706027	0.999927
ANKRD12	1	54	0	53	1	1	ANKRD12	0.114977	0.996504
ANKRD13C	4	54	1	53	0.363151	1	ANKRD13C	0.816776	0.999927
ANKRD13D	0	54	1	53	0.495327	1	ANKRD13D	0.489652	0.996504
ANKRD17	1	54	0	53	1	1	ANKRD17	0.727388	0.999927
ANKRD18A	1	54	1	53	1	1	ANKRD18A	0.600394	0.996504
ANKRD18B	0	54	3	53	0.118024	1	ANKRD18B	0.314072	0.996504
ANKRD2	0	54	2	53	0.242991	1	ANKRD2	0.231338	0.996504
ANKRD24	1	54	1	53	1	1	ANKRD24	0.808921	0.999927
ANKRD26	4	54	3	53	1	1	ANKRD26	0.940072	0.999927
ANKRD26P1	2	54	0	53	0.495327	1	ANKRD26P1	0.2789	0.996504
ANKRD27	0	54	1	53	0.495327	1	ANKRD27	0.767529	0.999927
ANKRD28	1	54	0	53	1	1	ANKRD28	0.852487	0.999927
ANKRD30A	2	54	6	53	0.161034	1	ANKRD30A	0.353826	0.996504
ANKRD30B	6	54	2	53	0.270222	1	ANKRD30B	0.252449	0.996504
ANKRD30BP	1	54	0	53	1	1	ANKRD30BP	0.543776	0.996504
ANKRD31	2	54	1	53	1	1	ANKRD31	0.830553	0.999927
ANKRD33	1	54	1	53	1	1	ANKRD33	0.703399	0.999927
ANKRD33B	3	54	2	53	1	1	ANKRD33B	0.0388596	0.996504
ANKRD34C	0	54	1	53	0.495327	1	ANKRD34C	0.223612	0.996504
ANKRD35	2	54	0	53	0.495327	1	ANKRD35	0.192202	0.996504
ANKRD36	6	54	7	53	0.739985	1	ANKRD36	0.549686	0.996504
ANKRD36B	0	54	1	53	0.495327	1	ANKRD36B	0.652702	0.996504
ANKRD36C	8	54	11	53	0.42147	1	ANKRD36C	0.208031	0.996504
ANKRD44	0	54	1	53	0.495327	1	ANKRD44	0.349986	0.996504
ANKRD45	2	54	0	53	0.495327	1	ANKRD45	0.175158	0.996504
ANKRD49	1	54	1	53	1	1	ANKRD49	0.628346	0.996504
ANKRD50	1	54	3	53	0.363151	1	ANKRD50	0.138041	0.996504
ANKRD54	1	54	0	53	1	1	ANKRD54	0.738697	0.999927
ANKRD61	0	54	1	53	0.495327	1	ANKRD61	0.652702	0.996504
ANKRD62	1	54	0	53	1	1	ANKRD62	0.920085	0.999927
ANKRD66	0	54	1	53	0.495327	1	ANKRD66	0.549381	0.996504
ANKS1A	1	54	3	53	0.363151	1	ANKS1A	0.555815	0.996504
ANKS1B	2	54	2	53	1	1	ANKS1B	0.0387942	0.996504
ANKS3	1	54	1	53	1	1	ANKS3	0.611525	0.996504
ANKS4B	1	54	0	53	1	1	ANKS4B	0.118009	0.996504
ANKS6	1	54	1	53	1	1	ANKS6	0.726904	0.999927
ANKUB1	0	54	1	53	0.495327	1	ANKUB1	0.652702	0.996504
ANKZF1	0	54	1	53	0.495327	1	ANKZF1	0.652702	0.996504
ANLN	1	54	2	53	0.617891	1	ANLN	0.59147	0.996504
ANO1	2	54	0	53	0.495327	1	ANO1	0.0318533	0.996504
ANO2	0	54	3	53	0.118024	1	ANO2	0.0715404	0.996504
ANO3	3	54	0	53	0.242991	1	ANO3	0.275248	0.996504
ANO4	0	54	4	53	0.0567423	1	ANO4	0.0473906	0.996504
ANO5	4	54	1	53	0.363151	1	ANO5	0.705769	0.999927
ANO6	0	54	1	53	0.495327	1	ANO6	0.385507	0.996504
ANO7	4	54	0	53	0.118024	1	ANO7	0.572535	0.996504
ANO8	0	54	2	53	0.242991	1	ANO8	0.337959	0.996504
ANOS1	0	54	1	53	0.495327	1	ANOS1	0.42177	0.996504
ANP32A	1	54	0	53	1	1	ANP32A	0.805974	0.999927
ANPEP	1	54	2	53	0.617891	1	ANPEP	0.98029	0.999927
ANTXR2	1	54	1	53	1	1	ANTXR2	0.141527	0.996504
ANTXRL	0	54	1	53	0.495327	1	ANTXRL	0.223612	0.996504
ANXA1	2	54	0	53	0.495327	1	ANXA1	0.149046	0.996504
ANXA10	1	54	0	53	1	1	ANXA10	0.51856	0.996504
ANXA13	0	54	1	53	0.495327	1	ANXA13	0.652702	0.996504
ANXA3	1	54	0	53	1	1	ANXA3	0.839959	0.999927
ANXA4	0	54	1	53	0.495327	1	ANXA4	0.349986	0.996504
ANXA6	0	54	1	53	0.495327	1	ANXA6	0.419494	0.996504
ANXA8L1	0	54	1	53	0.495327	1	ANXA8L1	0.767529	0.999927
ANXA9	0	54	1	53	0.495327	1	ANXA9	0.652702	0.996504
AOAH	0	54	1	53	0.495327	1	AOAH	0.652702	0.996504
AOC1	3	54	3	53	1	1	AOC1	0.803206	0.999927
AOC3	1	54	0	53	1	1	AOC3	0.99715	0.999927
AOX1	1	54	1	53	1	1	AOX1	0.937503	0.999927
AP000304.12	0	54	1	53	0.495327	1	AP000304.12	0.933116	0.999927
AP001347.6	0	54	1	53	0.495327	1	AP001347.6	0.549381	0.996504
AP001634.5	1	54	0	53	1	1	AP001634.5	0.115626	0.996504
AP1B1	1	54	2	53	0.617891	1	AP1B1	0.323566	0.996504
AP1G1	0	54	1	53	0.495327	1	AP1G1	0.652702	0.996504
AP1G2	1	54	1	53	1	1	AP1G2	0.585338	0.996504
AP1M1	0	54	1	53	0.495327	1	AP1M1	0.583034	0.996504
AP1M2	0	54	1	53	0.495327	1	AP1M2	0.42177	0.996504
AP1S3	1	54	0	53	1	1	AP1S3	0.71489	0.999927
AP2A1	1	54	0	53	1	1	AP2A1	0.311222	0.996504
AP2B1	2	54	1	53	1	1	AP2B1	0.103924	0.996504
AP3B1	1	54	0	53	1	1	AP3B1	0.113705	0.996504
AP3B2	0	54	1	53	0.495327	1	AP3B2	0.652702	0.996504
AP3S1	2	54	1	53	1	1	AP3S1	0.0613493	0.996504
AP4B1	1	54	1	53	1	1	AP4B1	0.318832	0.996504
AP4S1	1	54	0	53	1	1	AP4S1	0.667487	0.996504
AP5B1	1	54	1	53	1	1	AP5B1	0.647442	0.996504
AP5M1	0	54	1	53	0.495327	1	AP5M1	0.495266	0.996504
AP5S1	0	54	1	53	0.495327	1	AP5S1	0.663671	0.996504
AP5Z1	0	54	2	53	0.242991	1	AP5Z1	0.502174	0.996504
APAF1	0	54	1	53	0.495327	1	APAF1	0.441411	0.996504
APBA1	1	54	2	53	0.617891	1	APBA1	0.266868	0.996504
APBA3	1	54	0	53	1	1	APBA3	0.999741	0.999927
APBB1	2	54	1	53	1	1	APBB1	0.620151	0.996504
APBB3	0	54	1	53	0.495327	1	APBB3	0.407212	0.996504
APC	3	54	1	53	0.617891	1	APC	0.165077	0.996504
APC2	5	54	1	53	0.205484	1	APC2	0.984034	0.999927
APCDD1L	0	54	1	53	0.495327	1	APCDD1L	0.652702	0.996504
APEH	0	54	1	53	0.495327	1	APEH	0.223612	0.996504
APLF	0	54	1	53	0.495327	1	APLF	0.652702	0.996504
APLNR	2	54	0	53	0.495327	1	APLNR	0.403596	0.996504
APLP1	1	54	0	53	1	1	APLP1	0.884806	0.999927
APLP2	1	54	1	53	1	1	APLP2	0.90644	0.999927
APOA4	1	54	2	53	0.617891	1	APOA4	0.349608	0.996504
APOB	6	54	7	53	0.739985	1	APOB	0.992003	0.999927
APOBEC1	1	54	1	53	1	1	APOBEC1	0.482684	0.996504
APOBEC2	0	54	1	53	0.495327	1	APOBEC2	0.441411	0.996504
APOBEC3D	0	54	2	53	0.242991	1	APOBEC3D	0.250988	0.996504
APOBEC3H	0	54	2	53	0.242991	1	APOBEC3H	0.103892	0.996504
APOBR	1	54	2	53	0.617891	1	APOBR	0.822785	0.999927
APOD	0	54	1	53	0.495327	1	APOD	0.995069	0.999927
APOE	1	54	1	53	1	1	APOE	0.53544	0.996504
APOF	1	54	1	53	1	1	APOF	0.0771082	0.996504
APOL4	0	54	1	53	0.495327	1	APOL4	0.652702	0.996504
APOO	0	54	1	53	0.495327	1	APOO	0.757777	0.999927
APOOL	1	54	0	53	1	1	APOOL	0.884806	0.999927
APOPT1	0	54	1	53	0.495327	1	APOPT1	0.841607	0.999927
APPL1	1	54	0	53	1	1	APPL1	0.99715	0.999927
AQP1	0	54	1	53	0.495327	1	AQP1	0.495266	0.996504
AQP10	0	54	1	53	0.495327	1	AQP10	0.652702	0.996504
AQP12A	2	54	0	53	0.495327	1	AQP12A	0.297745	0.996504
AQP12B	1	54	1	53	1	1	AQP12B	0.251761	0.996504
AQP2	1	54	0	53	1	1	AQP2	0.113705	0.996504
AQP7	0	54	1	53	0.495327	1	AQP7	0.608705	0.996504
AQP8	1	54	1	53	1	1	AQP8	0.842824	0.999927
AQP9	1	54	0	53	1	1	AQP9	0.40186	0.996504
AQR	1	54	0	53	1	1	AQR	0.894435	0.999927
AR	2	54	3	53	0.678484	1	AR	0.689561	0.996504
ARAF	1	54	0	53	1	1	ARAF	0.852487	0.999927
ARAP1	2	54	4	53	0.437347	1	ARAP1	0.50009	0.996504
ARAP2	2	54	3	53	0.678484	1	ARAP2	0.753285	0.999927
ARAP3	3	54	1	53	0.617891	1	ARAP3	0.275203	0.996504
AREL1	0	54	1	53	0.495327	1	AREL1	0.618206	0.996504
ARF6	1	54	0	53	1	1	ARF6	0.311222	0.996504
ARFGEF1	3	54	1	53	0.617891	1	ARFGEF1	0.924587	0.999927
ARFGEF2	2	54	2	53	1	1	ARFGEF2	0.716806	0.999927
ARFGEF3	3	54	3	53	1	1	ARFGEF3	0.519428	0.996504
ARFIP1	1	54	0	53	1	1	ARFIP1	0.410712	0.996504
ARFIP2	3	54	0	53	0.242991	1	ARFIP2	0.217763	0.996504
ARG1	1	54	0	53	1	1	ARG1	0.52414	0.996504
ARGFX	2	54	1	53	1	1	ARGFX	0.332271	0.996504
ARGLU1	1	54	0	53	1	1	ARGLU1	0.114977	0.996504
ARHGAP12	0	54	2	53	0.242991	1	ARHGAP12	0.638892	0.996504
ARHGAP15	2	54	0	53	0.495327	1	ARHGAP15	0.323195	0.996504
ARHGAP17	1	54	1	53	1	1	ARHGAP17	0.553405	0.996504
ARHGAP18	4	54	0	53	0.118024	1	ARHGAP18	0.211577	0.996504
ARHGAP21	2	54	1	53	1	1	ARHGAP21	0.396496	0.996504
ARHGAP22	0	54	2	53	0.242991	1	ARHGAP22	0.987904	0.999927
ARHGAP24	1	54	1	53	1	1	ARHGAP24	0.279891	0.996504
ARHGAP25	1	54	1	53	1	1	ARHGAP25	0.149214	0.996504
ARHGAP26	0	54	1	53	0.495327	1	ARHGAP26	0.880996	0.999927
ARHGAP28	0	54	1	53	0.495327	1	ARHGAP28	0.973672	0.999927
ARHGAP29	3	54	0	53	0.242991	1	ARHGAP29	0.309945	0.996504
ARHGAP31	2	54	1	53	1	1	ARHGAP31	0.0295904	0.996504
ARHGAP32	1	54	0	53	1	1	ARHGAP32	0.115626	0.996504
ARHGAP33	1	54	3	53	0.363151	1	ARHGAP33	0.904506	0.999927
ARHGAP35	3	54	1	53	0.617891	1	ARHGAP35	0.454095	0.996504
ARHGAP36	2	54	3	53	0.678484	1	ARHGAP36	0.842796	0.999927
ARHGAP39	1	54	2	53	0.617891	1	ARHGAP39	0.139588	0.996504
ARHGAP40	2	54	1	53	1	1	ARHGAP40	0.647421	0.996504
ARHGAP42	1	54	1	53	1	1	ARHGAP42	0.224142	0.996504
ARHGAP44	1	54	0	53	1	1	ARHGAP44	0.446603	0.996504
ARHGAP5	0	54	1	53	0.495327	1	ARHGAP5	0.223612	0.996504
ARHGAP6	1	54	0	53	1	1	ARHGAP6	0.992469	0.999927
ARHGAP9	3	54	2	53	1	1	ARHGAP9	0.641331	0.996504
ARHGDIA	1	54	0	53	1	1	ARHGDIA	0.839959	0.999927
ARHGEF1	1	54	0	53	1	1	ARHGEF1	0.996721	0.999927
ARHGEF10L	0	54	6	53	0.012703	1	ARHGEF10L	0.190613	0.996504
ARHGEF11	2	54	1	53	1	1	ARHGEF11	0.799723	0.999927
ARHGEF12	2	54	1	53	1	1	ARHGEF12	0.76562	0.999927
ARHGEF15	1	54	1	53	1	1	ARHGEF15	0.937975	0.999927
ARHGEF17	2	54	3	53	0.678484	1	ARHGEF17	0.880905	0.999927
ARHGEF19	0	54	1	53	0.495327	1	ARHGEF19	0.652702	0.996504
ARHGEF2	2	54	1	53	1	1	ARHGEF2	0.621455	0.996504
ARHGEF25	1	54	1	53	1	1	ARHGEF25	0.289051	0.996504
ARHGEF28	0	54	3	53	0.118024	1	ARHGEF28	0.260665	0.996504
ARHGEF3	0	54	3	53	0.118024	1	ARHGEF3	0.238276	0.996504
ARHGEF33	1	54	1	53	1	1	ARHGEF33	0.729289	0.999927
ARHGEF37	0	54	1	53	0.495327	1	ARHGEF37	0.652702	0.996504
ARHGEF39	1	54	0	53	1	1	ARHGEF39	0.667487	0.996504
ARHGEF4	2	54	0	53	0.495327	1	ARHGEF4	0.138405	0.996504
ARHGEF40	0	54	2	53	0.242991	1	ARHGEF40	0.987904	0.999927
ARHGEF5	0	54	2	53	0.242991	1	ARHGEF5	0.522702	0.996504
ARHGEF9	2	54	3	53	0.678484	1	ARHGEF9	0.495577	0.996504
ARID1A	1	54	0	53	1	1	ARID1A	0.689396	0.996504
ARID1B	3	54	2	53	1	1	ARID1B	0.0971619	0.996504
ARID2	3	54	0	53	0.242991	1	ARID2	0.107473	0.996504
ARID3C	1	54	0	53	1	1	ARID3C	0.815957	0.999927
ARID4A	1	54	2	53	0.617891	1	ARID4A	0.717553	0.999927
ARID4B	0	54	2	53	0.242991	1	ARID4B	0.638892	0.996504
ARID5A	0	54	1	53	0.495327	1	ARID5A	0.942899	0.999927
ARID5B	1	54	2	53	0.617891	1	ARID5B	0.577178	0.996504
ARIH2OS	0	54	1	53	0.495327	1	ARIH2OS	0.495266	0.996504
ARL10	0	54	1	53	0.495327	1	ARL10	0.933116	0.999927
ARL11	0	54	1	53	0.495327	1	ARL11	0.652702	0.996504
ARL13B	1	54	0	53	1	1	ARL13B	0.685339	0.996504
ARL14	0	54	1	53	0.495327	1	ARL14	0.942899	0.999927
ARL14EPL	0	54	1	53	0.495327	1	ARL14EPL	0.349986	0.996504
ARL15	0	54	1	53	0.495327	1	ARL15	0.666136	0.996504
ARL16	1	54	0	53	1	1	ARL16	0.805974	0.999927
ARL3	1	54	0	53	1	1	ARL3	0.667487	0.996504
ARL4C	1	54	0	53	1	1	ARL4C	0.999034	0.999927
ARL5B	0	54	1	53	0.495327	1	ARL5B	0.495266	0.996504
ARL5C	0	54	1	53	0.495327	1	ARL5C	0.652702	0.996504
ARL9	0	54	1	53	0.495327	1	ARL9	0.695108	0.996504
ARMC2	0	54	1	53	0.495327	1	ARMC2	0.419494	0.996504
ARMC3	0	54	2	53	0.242991	1	ARMC3	0.87769	0.999927
ARMC4	4	54	2	53	0.678484	1	ARMC4	0.0113727	0.996504
ARMC5	1	54	1	53	1	1	ARMC5	0.647442	0.996504
ARMC9	1	54	0	53	1	1	ARMC9	0.738697	0.999927
ARMCX2	0	54	1	53	0.495327	1	ARMCX2	0.757777	0.999927
ARMCX4	1	54	3	53	0.363151	1	ARMCX4	0.0649006	0.996504
ARMCX5	2	54	0	53	0.495327	1	ARMCX5	0.270562	0.996504
ARMS2	1	54	1	53	1	1	ARMS2	0.726904	0.999927
ARMT1	1	54	2	53	0.617891	1	ARMT1	0.15845	0.996504
ARNT	1	54	0	53	1	1	ARNT	0.508384	0.996504
ARPP21	0	54	3	53	0.118024	1	ARPP21	0.694383	0.996504
ARRDC2	1	54	0	53	1	1	ARRDC2	0.938281	0.999927
ARRDC3	1	54	0	53	1	1	ARRDC3	0.738697	0.999927
ARRDC4	0	54	1	53	0.495327	1	ARRDC4	0.652702	0.996504
ARSA	0	54	1	53	0.495327	1	ARSA	0.652702	0.996504
ARSB	0	54	1	53	0.495327	1	ARSB	0.652702	0.996504
ARSD	2	54	0	53	0.495327	1	ARSD	0.980691	0.999927
ARSE	0	54	1	53	0.495327	1	ARSE	0.441411	0.996504
ARSF	2	54	0	53	0.495327	1	ARSF	0.36964	0.996504
ARSH	1	54	0	53	1	1	ARSH	0.805974	0.999927
ARSI	0	54	1	53	0.495327	1	ARSI	0.45163	0.996504
ARSK	1	54	0	53	1	1	ARSK	0.938281	0.999927
ART4	0	54	1	53	0.495327	1	ART4	0.652702	0.996504
ART5	0	54	1	53	0.495327	1	ART5	0.969902	0.999927
ARV1	0	54	1	53	0.495327	1	ARV1	0.666136	0.996504
ARVCF	1	54	1	53	1	1	ARVCF	0.595442	0.996504
ARX	0	54	2	53	0.242991	1	ARX	0.500451	0.996504
ASAH2	3	54	1	53	0.617891	1	ASAH2	0.568927	0.996504
ASAP1	0	54	2	53	0.242991	1	ASAP1	0.248086	0.996504
ASAP2	1	54	0	53	1	1	ASAP2	0.839959	0.999927
ASAP3	0	54	2	53	0.242991	1	ASAP3	0.17483	0.996504
ASB10	0	54	1	53	0.495327	1	ASB10	0.642172	0.996504
ASB15	2	54	1	53	1	1	ASB15	0.857246	0.999927
ASB17	2	54	2	53	1	1	ASB17	0.848223	0.999927
ASB18	1	54	2	53	0.617891	1	ASB18	0.41198	0.996504
ASB3	0	54	1	53	0.495327	1	ASB3	0.652702	0.996504
ASB4	1	54	1	53	1	1	ASB4	0.500452	0.996504
ASB5	0	54	1	53	0.495327	1	ASB5	0.495266	0.996504
ASB6	0	54	1	53	0.495327	1	ASB6	0.757777	0.999927
ASCC2	0	54	1	53	0.495327	1	ASCC2	0.942899	0.999927
ASCC3	3	54	1	53	0.617891	1	ASCC3	0.196533	0.996504
ASCL1	0	54	2	53	0.242991	1	ASCL1	0.88496	0.999927
ASCL4	1	54	0	53	1	1	ASCL4	0.689396	0.996504
ASF1B	0	54	1	53	0.495327	1	ASF1B	0.880996	0.999927
ASGR1	1	54	0	53	1	1	ASGR1	0.591789	0.996504
ASH1L	6	54	7	53	0.739985	1	ASH1L	0.706425	0.999927
ASIC1	2	54	0	53	0.495327	1	ASIC1	0.49828	0.996504
ASIC2	2	54	1	53	1	1	ASIC2	0.652958	0.996504
ASIC4	4	54	1	53	0.363151	1	ASIC4	0.341888	0.996504
ASL	1	54	1	53	1	1	ASL	0.387131	0.996504
ASNA1	0	54	1	53	0.495327	1	ASNA1	0.695108	0.996504
ASPA	1	54	0	53	1	1	ASPA	0.667487	0.996504
ASPDH	0	54	1	53	0.495327	1	ASPDH	0.652702	0.996504
ASPG	2	54	1	53	1	1	ASPG	0.510048	0.996504
ASPM	6	54	5	53	0.77518	1	ASPM	0.766164	0.999927
ASPSCR1	0	54	1	53	0.495327	1	ASPSCR1	0.441411	0.996504
ASRGL1	0	54	1	53	0.495327	1	ASRGL1	0.262437	0.996504
ASTE1	2	54	2	53	1	1	ASTE1	0.740996	0.999927
ASTL	2	54	2	53	1	1	ASTL	0.716766	0.999927
ASTN1	4	54	2	53	0.678484	1	ASTN1	0.353736	0.996504
ASTN2	3	54	2	53	1	1	ASTN2	0.693398	0.996504
ASXL1	3	54	4	53	0.715888	1	ASXL1	0.643296	0.996504
ASXL2	1	54	2	53	0.617891	1	ASXL2	0.143447	0.996504
ASXL3	6	54	6	53	0.97259	1	ASXL3	0.171689	0.996504
ASZ1	1	54	2	53	0.617891	1	ASZ1	0.789044	0.999927
ATAD2B	3	54	0	53	0.242991	1	ATAD2B	0.670552	0.996504
ATAD3A	2	54	0	53	0.495327	1	ATAD3A	0.525783	0.996504
ATAD3B	0	54	1	53	0.495327	1	ATAD3B	0.652702	0.996504
ATAD5	0	54	1	53	0.495327	1	ATAD5	0.652702	0.996504
ATCAY	3	54	0	53	0.242991	1	ATCAY	0.547932	0.996504
ATF1	0	54	1	53	0.495327	1	ATF1	0.695108	0.996504
ATF5	1	54	1	53	1	1	ATF5	0.86532	0.999927
ATF6	1	54	0	53	1	1	ATF6	0.894435	0.999927
ATG10	0	54	1	53	0.495327	1	ATG10	0.652702	0.996504
ATG13	0	54	1	53	0.495327	1	ATG13	0.695108	0.996504
ATG14	1	54	0	53	1	1	ATG14	0.852487	0.999927
ATG16L2	1	54	0	53	1	1	ATG16L2	0.99715	0.999927
ATG2A	1	54	0	53	1	1	ATG2A	0.634678	0.996504
ATG2B	0	54	1	53	0.495327	1	ATG2B	0.652702	0.996504
ATG3	1	54	0	53	1	1	ATG3	0.634678	0.996504
ATG4A	1	54	0	53	1	1	ATG4A	0.634678	0.996504
ATG4C	1	54	0	53	1	1	ATG4C	0.410712	0.996504
ATG4D	1	54	0	53	1	1	ATG4D	0.99715	0.999927
ATG9B	2	54	1	53	1	1	ATG9B	0.0370762	0.996504
ATHL1	2	54	0	53	0.495327	1	ATHL1	0.292352	0.996504
ATM	3	54	4	53	0.715888	1	ATM	0.75838	0.999927
ATN1	2	54	2	53	1	1	ATN1	0.944054	0.999927
ATP10A	3	54	4	53	0.715888	1	ATP10A	0.729205	0.999927
ATP10B	0	54	1	53	0.495327	1	ATP10B	0.757777	0.999927
ATP10D	0	54	3	53	0.118024	1	ATP10D	0.203962	0.996504
ATP11A	1	54	1	53	1	1	ATP11A	0.289051	0.996504
ATP11B	1	54	1	53	1	1	ATP11B	0.689628	0.996504
ATP12A	1	54	0	53	1	1	ATP12A	0.591789	0.996504
ATP13A1	3	54	0	53	0.242991	1	ATP13A1	0.698923	0.998567
ATP13A2	1	54	0	53	1	1	ATP13A2	0.508384	0.996504
ATP13A3	0	54	2	53	0.242991	1	ATP13A3	0.0910616	0.996504
ATP13A4	0	54	3	53	0.118024	1	ATP13A4	0.233953	0.996504
ATP13A5	0	54	2	53	0.242991	1	ATP13A5	0.418174	0.996504
ATP1A1	1	54	2	53	0.617891	1	ATP1A1	0.271279	0.996504
ATP1A2	2	54	2	53	1	1	ATP1A2	0.196463	0.996504
ATP1A3	2	54	1	53	1	1	ATP1A3	0.848566	0.999927
ATP1A4	4	54	1	53	0.363151	1	ATP1A4	0.0611178	0.996504
ATP1B1	1	54	0	53	1	1	ATP1B1	0.839959	0.999927
ATP1B4	1	54	0	53	1	1	ATP1B4	0.685339	0.996504
ATP2A1	3	54	2	53	1	1	ATP2A1	0.695658	0.996504
ATP2A2	0	54	1	53	0.495327	1	ATP2A2	0.349986	0.996504
ATP2B1	1	54	0	53	1	1	ATP2B1	0.999741	0.999927
ATP2B2	1	54	2	53	0.617891	1	ATP2B2	0.708612	0.999927
ATP2B3	1	54	0	53	1	1	ATP2B3	0.446603	0.996504
ATP2B4	0	54	2	53	0.242991	1	ATP2B4	0.230814	0.996504
ATP2C1	0	54	1	53	0.495327	1	ATP2C1	0.228429	0.996504
ATP2C2	0	54	1	53	0.495327	1	ATP2C2	0.652702	0.996504
ATP4A	1	54	2	53	0.617891	1	ATP4A	0.46205	0.996504
ATP5A1	1	54	1	53	1	1	ATP5A1	0.385188	0.996504
ATP5B	0	54	2	53	0.242991	1	ATP5B	0.338008	0.996504
ATP5F1	0	54	1	53	0.495327	1	ATP5F1	0.419494	0.996504
ATP5G2	1	54	1	53	1	1	ATP5G2	0.647442	0.996504
ATP5J2-PTCD1	0	54	2	53	0.242991	1	ATP5J2.PTCD1	0.327632	0.996504
ATP6AP1	0	54	1	53	0.495327	1	ATP6AP1	0.652702	0.996504
ATP6V0A1	2	54	1	53	1	1	ATP6V0A1	0.766636	0.999927
ATP6V0A4	1	54	2	53	0.617891	1	ATP6V0A4	0.510673	0.996504
ATP6V0D1	0	54	1	53	0.495327	1	ATP6V0D1	0.407212	0.996504
ATP6V0D2	0	54	1	53	0.495327	1	ATP6V0D2	0.407212	0.996504
ATP6V1A	0	54	1	53	0.495327	1	ATP6V1A	0.695108	0.996504
ATP6V1B1	1	54	0	53	1	1	ATP6V1B1	0.410712	0.996504
ATP6V1D	0	54	1	53	0.495327	1	ATP6V1D	0.618206	0.996504
ATP6V1E2	1	54	1	53	1	1	ATP6V1E2	0.826204	0.999927
ATP7A	0	54	2	53	0.242991	1	ATP7A	0.569992	0.996504
ATP7B	1	54	2	53	0.617891	1	ATP7B	0.951645	0.999927
ATP8A1	2	54	3	53	0.678484	1	ATP8A1	0.631929	0.996504
ATP8A2	3	54	1	53	0.617891	1	ATP8A2	0.650875	0.996504
ATP8B1	1	54	0	53	1	1	ATP8B1	0.634678	0.996504
ATP8B2	2	54	1	53	1	1	ATP8B2	0.549955	0.996504
ATP8B3	1	54	2	53	0.617891	1	ATP8B3	0.0414446	0.996504
ATP8B4	0	54	2	53	0.242991	1	ATP8B4	0.822723	0.999927
ATP9A	2	54	2	53	1	1	ATP9A	0.84609	0.999927
ATP9B	2	54	1	53	1	1	ATP9B	0.258229	0.996504
ATR	2	54	2	53	1	1	ATR	0.816962	0.999927
ATRIP	0	54	1	53	0.495327	1	ATRIP	0.223612	0.996504
ATRN	2	54	0	53	0.495327	1	ATRN	0.466788	0.996504
ATRNL1	0	54	2	53	0.242991	1	ATRNL1	0.539135	0.996504
ATRX	2	54	0	53	0.495327	1	ATRX	0.680186	0.996504
ATXN1	2	54	6	53	0.161034	1	ATXN1	0.638612	0.996504
ATXN1L	1	54	1	53	1	1	ATXN1L	0.347747	0.996504
ATXN2	1	54	0	53	1	1	ATXN2	0.281834	0.996504
ATXN2L	3	54	0	53	0.242991	1	ATXN2L	0.790141	0.999927
ATXN3	0	54	1	53	0.495327	1	ATXN3	0.973672	0.999927
ATXN7L1	1	54	0	53	1	1	ATXN7L1	0.738697	0.999927
ATXN7L2	0	54	1	53	0.495327	1	ATXN7L2	0.223612	0.996504
ATXN7L3B	0	54	1	53	0.495327	1	ATXN7L3B	0.942899	0.999927
AUH	1	54	0	53	1	1	AUH	0.997265	0.999927
AURKA	0	54	1	53	0.495327	1	AURKA	0.652702	0.996504
AURKAIP1	0	54	1	53	0.495327	1	AURKAIP1	0.695108	0.996504
AURKC	2	54	0	53	0.495327	1	AURKC	0.975364	0.999927
AUTS2	4	54	1	53	0.363151	1	AUTS2	0.627486	0.996504
AVEN	0	54	1	53	0.495327	1	AVEN	0.652702	0.996504
AVIL	0	54	1	53	0.495327	1	AVIL	0.695108	0.996504
AVL9	0	54	1	53	0.495327	1	AVL9	0.36839	0.996504
AVP	0	54	1	53	0.495327	1	AVP	0.857606	0.999927
AVPI1	0	54	1	53	0.495327	1	AVPI1	0.652702	0.996504
AVPR1A	1	54	0	53	1	1	AVPR1A	0.938281	0.999927
AVPR1B	1	54	0	53	1	1	AVPR1B	0.805974	0.999927
AVPR2	1	54	0	53	1	1	AVPR2	0.410712	0.996504
AXDND1	4	54	1	53	0.363151	1	AXDND1	0.0164597	0.996504
AXIN1	1	54	2	53	0.617891	1	AXIN1	0.714835	0.999927
AXIN2	2	54	0	53	0.495327	1	AXIN2	0.414559	0.996504
AZIN1	1	54	0	53	1	1	AZIN1	0.148098	0.996504
AZIN2	0	54	1	53	0.495327	1	AZIN2	0.349986	0.996504
B3GALT2	1	54	0	53	1	1	B3GALT2	0.240878	0.996504
B3GALT6	1	54	0	53	1	1	B3GALT6	0.894435	0.999927
B3GAT1	1	54	0	53	1	1	B3GAT1	0.689396	0.996504
B3GAT2	0	54	1	53	0.495327	1	B3GAT2	0.942899	0.999927
B3GLCT	2	54	0	53	0.495327	1	B3GLCT	0.116214	0.996504
B3GNT2	1	54	1	53	1	1	B3GNT2	0.305851	0.996504
B3GNT3	2	54	0	53	0.495327	1	B3GNT3	0.060276	0.996504
B3GNT6	0	54	1	53	0.495327	1	B3GNT6	0.549381	0.996504
B3GNT8	0	54	1	53	0.495327	1	B3GNT8	0.652702	0.996504
B4GALNT1	1	54	1	53	1	1	B4GALNT1	0.761787	0.999927
B4GALNT2	0	54	3	53	0.118024	1	B4GALNT2	0.297164	0.996504
B4GALNT3	2	54	1	53	1	1	B4GALNT3	0.755009	0.999927
B4GALT6	1	54	0	53	1	1	B4GALT6	0.51856	0.996504
BABAM1	1	54	0	53	1	1	BABAM1	0.864481	0.999927
BACE1	1	54	1	53	1	1	BACE1	0.568593	0.996504
BACH1	0	54	1	53	0.495327	1	BACH1	0.666136	0.996504
BAG3	0	54	1	53	0.495327	1	BAG3	0.433612	0.996504
BAG4	1	54	0	53	1	1	BAG4	0.348002	0.996504
BAG5	0	54	1	53	0.495327	1	BAG5	0.223612	0.996504
BAHCC1	3	54	2	53	1	1	BAHCC1	0.249782	0.996504
BAHD1	2	54	1	53	1	1	BAHD1	0.688701	0.996504
BAIAP2	0	54	2	53	0.242991	1	BAIAP2	0.167466	0.996504
BAIAP3	1	54	0	53	1	1	BAIAP3	0.894435	0.999927
BANF2	2	54	0	53	0.495327	1	BANF2	0.484516	0.996504
BANK1	2	54	1	53	1	1	BANK1	0.699232	0.998877
BANP	1	54	0	53	1	1	BANP	0.997265	0.999927
BARHL1	1	54	0	53	1	1	BARHL1	0.997265	0.999927
BARHL2	2	54	1	53	1	1	BARHL2	0.0215838	0.996504
BARX2	0	54	1	53	0.495327	1	BARX2	0.757777	0.999927
BASP1	0	54	2	53	0.242991	1	BASP1	0.53633	0.996504
BATF2	1	54	0	53	1	1	BATF2	0.864481	0.999927
BATF3	1	54	0	53	1	1	BATF3	0.71489	0.999927
BAZ1B	2	54	1	53	1	1	BAZ1B	0.138332	0.996504
BAZ2A	1	54	2	53	0.617891	1	BAZ2A	0.934658	0.999927
BAZ2B	0	54	1	53	0.495327	1	BAZ2B	0.652702	0.996504
BBOX1	0	54	1	53	0.495327	1	BBOX1	0.36839	0.996504
BBS10	1	54	1	53	1	1	BBS10	0.66701	0.996504
BBS12	2	54	1	53	1	1	BBS12	0.790045	0.999927
BBS2	0	54	1	53	0.495327	1	BBS2	0.652702	0.996504
BBS4	0	54	1	53	0.495327	1	BBS4	0.395303	0.996504
BBS5	0	54	1	53	0.495327	1	BBS5	0.495266	0.996504
BBS7	1	54	2	53	0.617891	1	BBS7	0.996199	0.999927
BBS9	1	54	2	53	0.617891	1	BBS9	0.645919	0.996504
BBX	3	54	1	53	0.617891	1	BBX	0.726451	0.999927
BCAM	1	54	0	53	1	1	BCAM	0.591789	0.996504
BCAN	1	54	0	53	1	1	BCAN	0.118009	0.996504
BCAS1	1	54	1	53	1	1	BCAS1	0.326142	0.996504
BCAS3	3	54	1	53	0.617891	1	BCAS3	0.995837	0.999927
BCAS4	1	54	0	53	1	1	BCAS4	0.992469	0.999927
BCAT1	0	54	1	53	0.495327	1	BCAT1	0.441411	0.996504
BCHE	4	54	2	53	0.678484	1	BCHE	0.266687	0.996504
BCKDHA	2	54	0	53	0.495327	1	BCKDHA	0.060276	0.996504
BCL11A	1	54	0	53	1	1	BCL11A	0.40186	0.996504
BCL11B	1	54	4	53	0.205484	1	BCL11B	0.337407	0.996504
BCL3	0	54	1	53	0.495327	1	BCL3	0.666136	0.996504
BCL6	0	54	1	53	0.495327	1	BCL6	0.958581	0.999927
BCL9	1	54	0	53	1	1	BCL9	0.240878	0.996504
BCL9L	0	54	1	53	0.495327	1	BCL9L	0.445398	0.996504
BCLAF1	2	54	2	53	1	1	BCLAF1	0.0745769	0.996504
BCO1	0	54	2	53	0.242991	1	BCO1	0.193205	0.996504
BCOR	1	54	4	53	0.205484	1	BCOR	0.807865	0.999927
BCORL1	0	54	1	53	0.495327	1	BCORL1	0.757777	0.999927
BCR	1	54	0	53	1	1	BCR	0.141986	0.996504
BDH2	0	54	1	53	0.495327	1	BDH2	0.652702	0.996504
BECN1	0	54	1	53	0.495327	1	BECN1	0.933116	0.999927
BECN2	0	54	1	53	0.495327	1	BECN2	0.767264	0.999927
BEGAIN	2	54	1	53	1	1	BEGAIN	0.453884	0.996504
BEND2	2	54	0	53	0.495327	1	BEND2	0.475606	0.996504
BEND3	1	54	0	53	1	1	BEND3	0.839959	0.999927
BEND4	4	54	1	53	0.363151	1	BEND4	0.165649	0.996504
BEND5	1	54	1	53	1	1	BEND5	0.551221	0.996504
BEND6	1	54	0	53	1	1	BEND6	0.938281	0.999927
BEST3	0	54	1	53	0.495327	1	BEST3	0.652702	0.996504
BEST4	1	54	0	53	1	1	BEST4	0.410712	0.996504
BEX3	1	54	0	53	1	1	BEX3	0.938281	0.999927
BFSP1	2	54	0	53	0.495327	1	BFSP1	0.0651711	0.996504
BFSP2	0	54	2	53	0.242991	1	BFSP2	0.403281	0.996504
BGN	2	54	0	53	0.495327	1	BGN	0.0774291	0.996504
BHLHA15	1	54	0	53	1	1	BHLHA15	0.454493	0.996504
BHLHE23	0	54	3	53	0.118024	1	BHLHE23	0.402817	0.996504
BHMG1	3	54	0	53	0.242991	1	BHMG1	0.0276106	0.996504
BHMT	0	54	1	53	0.495327	1	BHMT	0.223612	0.996504
BICC1	2	54	1	53	1	1	BICC1	0.299714	0.996504
BICD1	2	54	1	53	1	1	BICD1	0.370708	0.996504
BICD2	2	54	1	53	1	1	BICD2	0.33869	0.996504
BID	0	54	1	53	0.495327	1	BID	0.652702	0.996504
BIN1	1	54	0	53	1	1	BIN1	0.938281	0.999927
BIN3	1	54	0	53	1	1	BIN3	0.311222	0.996504
BIRC6	2	54	6	53	0.161034	1	BIRC6	0.918517	0.999927
BIRC7	1	54	3	53	0.363151	1	BIRC7	0.706956	0.999927
BIRC8	1	54	0	53	1	1	BIRC8	0.938281	0.999927
BLK	1	54	0	53	1	1	BLK	0.71489	0.999927
BLM	2	54	1	53	1	1	BLM	0.944408	0.999927
BLOC1S3	2	54	0	53	0.495327	1	BLOC1S3	0.060276	0.996504
BMP1	3	54	2	53	1	1	BMP1	0.620047	0.996504
BMP10	0	54	1	53	0.495327	1	BMP10	0.407212	0.996504
BMP15	0	54	1	53	0.495327	1	BMP15	0.652702	0.996504
BMP2	0	54	1	53	0.495327	1	BMP2	0.545428	0.996504
BMP2K	0	54	1	53	0.495327	1	BMP2K	0.666136	0.996504
BMP3	1	54	0	53	1	1	BMP3	0.311222	0.996504
BMP5	1	54	0	53	1	1	BMP5	0.992469	0.999927
BMP6	0	54	2	53	0.242991	1	BMP6	0.987904	0.999927
BMP7	0	54	1	53	0.495327	1	BMP7	0.841607	0.999927
BMP8A	1	54	0	53	1	1	BMP8A	0.839959	0.999927
BMP8B	1	54	0	53	1	1	BMP8B	0.446603	0.996504
BMPR1A	1	54	1	53	1	1	BMPR1A	0.473691	0.996504
BMPR1B	1	54	0	53	1	1	BMPR1B	0.938281	0.999927
BMPR2	1	54	0	53	1	1	BMPR2	0.51856	0.996504
BMS1	0	54	2	53	0.242991	1	BMS1	0.210078	0.996504
BMX	2	54	0	53	0.495327	1	BMX	0.0765883	0.996504
BNC2	0	54	1	53	0.495327	1	BNC2	0.45163	0.996504
BNIP2	1	54	2	53	0.617891	1	BNIP2	0.581031	0.996504
BOD1L1	5	54	4	53	1	1	BOD1L1	0.210841	0.996504
BOD1L2	1	54	0	53	1	1	BOD1L2	0.51856	0.996504
BOLA1	0	54	1	53	0.495327	1	BOLA1	0.441411	0.996504
BOLL	1	54	0	53	1	1	BOLL	0.667487	0.996504
BORCS5	0	54	1	53	0.495327	1	BORCS5	0.652702	0.996504
BPI	0	54	1	53	0.495327	1	BPI	0.652702	0.996504
BPIFB1	0	54	1	53	0.495327	1	BPIFB1	0.652702	0.996504
BPIFB2	1	54	0	53	1	1	BPIFB2	0.348002	0.996504
BPIFB4	1	54	1	53	1	1	BPIFB4	0.290043	0.996504
BPIFB6	1	54	0	53	1	1	BPIFB6	0.344517	0.996504
BPIFC	0	54	1	53	0.495327	1	BPIFC	0.841607	0.999927
BPNT1	1	54	0	53	1	1	BPNT1	0.999034	0.999927
BPTF	0	54	1	53	0.495327	1	BPTF	0.928099	0.999927
BRAF	2	54	0	53	0.495327	1	BRAF	0.69772	0.997905
BRCA1	0	54	1	53	0.495327	1	BRCA1	0.441411	0.996504
BRCA2	2	54	4	53	0.437347	1	BRCA2	0.733451	0.999927
BRD1	2	54	2	53	1	1	BRD1	0.700428	0.999921
BRD3	0	54	2	53	0.242991	1	BRD3	0.877751	0.999927
BRD4	1	54	1	53	1	1	BRD4	0.970559	0.999927
BRD7	1	54	1	53	1	1	BRD7	0.693805	0.996504
BRD8	1	54	0	53	1	1	BRD8	0.938281	0.999927
BRD9	1	54	4	53	0.205484	1	BRD9	0.264109	0.996504
BRDT	2	54	1	53	1	1	BRDT	0.0972141	0.996504
BRE	1	54	0	53	1	1	BRE	0.992469	0.999927
BRF1	0	54	1	53	0.495327	1	BRF1	0.942899	0.999927
BRINP1	5	54	5	53	1	1	BRINP1	0.031802	0.996504
BRINP2	1	54	3	53	0.363151	1	BRINP2	0.624184	0.996504
BRINP3	5	54	8	53	0.355635	1	BRINP3	0.370208	0.996504
BRIP1	3	54	1	53	0.617891	1	BRIP1	0.598481	0.996504
BRIX1	0	54	1	53	0.495327	1	BRIX1	0.223612	0.996504
BROX	0	54	1	53	0.495327	1	BROX	0.395303	0.996504
BRPF1	0	54	1	53	0.495327	1	BRPF1	0.695108	0.996504
BRPF3	0	54	3	53	0.118024	1	BRPF3	0.34887	0.996504
BRS3	1	54	0	53	1	1	BRS3	0.52414	0.996504
BRSK1	3	54	1	53	0.617891	1	BRSK1	0.329961	0.996504
BRSK2	0	54	1	53	0.495327	1	BRSK2	0.995069	0.999927
BRWD3	5	54	0	53	0.0567423	1	BRWD3	0.93837	0.999927
BSCL2	1	54	0	53	1	1	BSCL2	0.40186	0.996504
BSDC1	0	54	1	53	0.495327	1	BSDC1	0.36839	0.996504
BSN	4	54	3	53	1	1	BSN	0.854074	0.999927
BSPRY	1	54	1	53	1	1	BSPRY	0.891095	0.999927
BSX	1	54	0	53	1	1	BSX	0.114977	0.996504
BTAF1	0	54	1	53	0.495327	1	BTAF1	0.767529	0.999927
BTBD11	2	54	3	53	0.678484	1	BTBD11	0.977836	0.999927
BTBD17	1	54	0	53	1	1	BTBD17	0.344517	0.996504
BTBD18	1	54	1	53	1	1	BTBD18	0.476238	0.996504
BTBD2	1	54	1	53	1	1	BTBD2	0.986359	0.999927
BTBD3	1	54	1	53	1	1	BTBD3	0.966833	0.999927
BTBD6	1	54	0	53	1	1	BTBD6	0.864481	0.999927
BTBD8	1	54	2	53	0.617891	1	BTBD8	0.601593	0.996504
BTG1	1	54	0	53	1	1	BTG1	0.281834	0.996504
BTG4	1	54	0	53	1	1	BTG4	0.40186	0.996504
BTK	1	54	1	53	1	1	BTK	0.0543032	0.996504
BTLA	1	54	0	53	1	1	BTLA	0.118009	0.996504
BTN1A1	0	54	1	53	0.495327	1	BTN1A1	0.36839	0.996504
BTN2A1	1	54	1	53	1	1	BTN2A1	0.973404	0.999927
BTN2A2	3	54	0	53	0.242991	1	BTN2A2	0.160956	0.996504
BTN3A3	1	54	0	53	1	1	BTN3A3	0.40186	0.996504
BTNL8	0	54	2	53	0.242991	1	BTNL8	0.347716	0.996504
BTNL9	2	54	1	53	1	1	BTNL9	0.598355	0.996504
BUB1	2	54	0	53	0.495327	1	BUB1	0.99996	0.99996
BUB1B	0	54	1	53	0.495327	1	BUB1B	0.695108	0.996504
BVES	2	54	0	53	0.495327	1	BVES	0.051784	0.996504
BX842568.2	0	54	1	53	0.495327	1	BX842568.2	0.649626	0.996504
BYSL	0	54	1	53	0.495327	1	BYSL	0.652702	0.996504
BZRAP1	0	54	1	53	0.495327	1	BZRAP1	0.841607	0.999927
BZW1	1	54	1	53	1	1	BZW1	0.458016	0.996504
BZW2	0	54	1	53	0.495327	1	BZW2	0.223612	0.996504
C10orf53	0	54	2	53	0.242991	1	C10orf53	0.321768	0.996504
C10orf62	0	54	1	53	0.495327	1	C10orf62	0.652702	0.996504
C10orf67	1	54	0	53	1	1	C10orf67	0.997265	0.999927
C10orf71	4	54	1	53	0.363151	1	C10orf71	0.864374	0.999927
C10orf76	0	54	1	53	0.495327	1	C10orf76	0.695108	0.996504
C10orf88	0	54	1	53	0.495327	1	C10orf88	0.223612	0.996504
C10orf90	2	54	1	53	1	1	C10orf90	0.621525	0.996504
C11orf21	0	54	1	53	0.495327	1	C11orf21	0.652702	0.996504
C11orf24	1	54	2	53	0.617891	1	C11orf24	0.0486657	0.996504
C11orf42	1	54	0	53	1	1	C11orf42	0.114977	0.996504
C11orf49	1	54	0	53	1	1	C11orf49	0.996721	0.999927
C11orf57	0	54	1	53	0.495327	1	C11orf57	0.42177	0.996504
C11orf58	0	54	1	53	0.495327	1	C11orf58	0.349986	0.996504
C11orf70	0	54	1	53	0.495327	1	C11orf70	0.349986	0.996504
C11orf71	0	54	1	53	0.495327	1	C11orf71	0.819523	0.999927
C11orf80	1	54	0	53	1	1	C11orf80	0.992469	0.999927
C11orf83	1	54	0	53	1	1	C11orf83	0.383383	0.996504
C11orf85	1	54	0	53	1	1	C11orf85	0.118009	0.996504
C11orf95	1	54	0	53	1	1	C11orf95	0.894435	0.999927
C11orf96	1	54	0	53	1	1	C11orf96	0.311222	0.996504
C12orf29	0	54	1	53	0.495327	1	C12orf29	0.958581	0.999927
C12orf40	2	54	0	53	0.495327	1	C12orf40	0.226683	0.996504
C12orf42	1	54	2	53	0.617891	1	C12orf42	0.779261	0.999927
C12orf43	1	54	0	53	1	1	C12orf43	0.685339	0.996504
C12orf48	1	54	4	53	0.205484	1	C12orf48	0.888216	0.999927
C12orf50	0	54	1	53	0.495327	1	C12orf50	0.545428	0.996504
C12orf56	0	54	2	53	0.242991	1	C12orf56	0.975935	0.999927
C12orf66	3	54	0	53	0.242991	1	C12orf66	0.338735	0.996504
C12orf73	0	54	1	53	0.495327	1	C12orf73	0.652702	0.996504
C12orf76	0	54	1	53	0.495327	1	C12orf76	0.666136	0.996504
C14orf145	2	54	1	53	1	1	C14orf145	0.423865	0.996504
C14orf159	0	54	1	53	0.495327	1	C14orf159	0.666136	0.996504
C14orf166	1	54	0	53	1	1	C14orf166	0.115626	0.996504
C14orf179	0	54	1	53	0.495327	1	C14orf179	0.652702	0.996504
C14orf28	0	54	1	53	0.495327	1	C14orf28	0.666136	0.996504
C14orf39	1	54	0	53	1	1	C14orf39	0.591789	0.996504
C14orf79	2	54	0	53	0.495327	1	C14orf79	0.86457	0.999927
C14orf80	0	54	2	53	0.242991	1	C14orf80	0.569992	0.996504
C14orf93	2	54	1	53	1	1	C14orf93	0.740834	0.999927
C15orf39	1	54	2	53	0.617891	1	C15orf39	0.540175	0.996504
C15orf40	1	54	0	53	1	1	C15orf40	0.311222	0.996504
C15orf48	1	54	0	53	1	1	C15orf48	0.689396	0.996504
C15orf57	0	54	1	53	0.495327	1	C15orf57	0.652702	0.996504
C15orf59	0	54	1	53	0.495327	1	C15orf59	0.223612	0.996504
C15orf61	0	54	1	53	0.495327	1	C15orf61	0.652702	0.996504
C15orf62	1	54	0	53	1	1	C15orf62	0.240878	0.996504
C16orf54	3	54	2	53	1	1	C16orf54	0.0504361	0.996504
C16orf59	1	54	0	53	1	1	C16orf59	0.71489	0.999927
C16orf62	1	54	2	53	0.617891	1	C16orf62	0.450425	0.996504
C16orf70	0	54	1	53	0.495327	1	C16orf70	0.652702	0.996504
C16orf78	1	54	1	53	1	1	C16orf78	0.637134	0.996504
C16orf88	3	54	1	53	0.617891	1	C16orf88	0.321379	0.996504
C16orf91	1	54	0	53	1	1	C16orf91	0.634678	0.996504
C16orf92	1	54	0	53	1	1	C16orf92	0.685339	0.996504
C16orf96	3	54	0	53	0.242991	1	C16orf96	0.628222	0.996504
C17orf47	0	54	2	53	0.242991	1	C17orf47	0.167466	0.996504
C17orf50	1	54	0	53	1	1	C17orf50	0.115626	0.996504
C17orf63	1	54	1	53	1	1	C17orf63	0.319185	0.996504
C17orf74	1	54	1	53	1	1	C17orf74	0.902056	0.999927
C18orf42	0	54	1	53	0.495327	1	C18orf42	0.819523	0.999927
C18orf54	0	54	1	53	0.495327	1	C18orf54	0.441411	0.996504
C18orf63	0	54	1	53	0.495327	1	C18orf63	0.928099	0.999927
C19orf18	1	54	0	53	1	1	C19orf18	0.591789	0.996504
C19orf35	0	54	1	53	0.495327	1	C19orf35	0.441411	0.996504
C19orf38	1	54	0	53	1	1	C19orf38	0.634678	0.996504
C19orf43	1	54	0	53	1	1	C19orf43	0.938281	0.999927
C19orf52	1	54	0	53	1	1	C19orf52	0.689396	0.996504
C19orf57	1	54	2	53	0.617891	1	C19orf57	0.300874	0.996504
C19orf68	0	54	1	53	0.495327	1	C19orf68	0.942899	0.999927
C19orf73	0	54	1	53	0.495327	1	C19orf73	0.652702	0.996504
C19orf80	0	54	1	53	0.495327	1	C19orf80	0.652702	0.996504
C1GALT1C1	0	54	1	53	0.495327	1	C1GALT1C1	0.652702	0.996504
C1GALT1C1L	2	54	0	53	0.495327	1	C1GALT1C1L	0.767783	0.999927
C1orf105	1	54	1	53	1	1	C1orf105	0.651829	0.996504
C1orf106	1	54	0	53	1	1	C1orf106	0.810772	0.999927
C1orf112	2	54	0	53	0.495327	1	C1orf112	0.0779739	0.996504
C1orf123	1	54	0	53	1	1	C1orf123	0.685339	0.996504
C1orf127	2	54	0	53	0.495327	1	C1orf127	0.759465	0.999927
C1orf131	1	54	1	53	1	1	C1orf131	0.310748	0.996504
C1orf141	1	54	1	53	1	1	C1orf141	0.235166	0.996504
C1orf146	1	54	0	53	1	1	C1orf146	0.115626	0.996504
C1orf159	1	54	0	53	1	1	C1orf159	0.508384	0.996504
C1orf167	1	54	2	53	0.617891	1	C1orf167	0.225504	0.996504
C1orf168	1	54	0	53	1	1	C1orf168	0.190771	0.996504
C1orf185	1	54	1	53	1	1	C1orf185	0.192745	0.996504
C1orf198	1	54	0	53	1	1	C1orf198	0.634678	0.996504
C1orf226	0	54	1	53	0.495327	1	C1orf226	0.652702	0.996504
C1orf228	1	54	1	53	1	1	C1orf228	0.818941	0.999927
C1orf27	0	54	1	53	0.495327	1	C1orf27	0.652702	0.996504
C1orf35	1	54	1	53	1	1	C1orf35	0.807667	0.999927
C1orf68	0	54	1	53	0.495327	1	C1orf68	0.652702	0.996504
C1orf87	1	54	0	53	1	1	C1orf87	0.864481	0.999927
C1orf94	0	54	1	53	0.495327	1	C1orf94	0.757777	0.999927
C1orf95	0	54	1	53	0.495327	1	C1orf95	0.36839	0.996504
C1QA	1	54	0	53	1	1	C1QA	0.141986	0.996504
C1QB	0	54	1	53	0.495327	1	C1QB	0.495266	0.996504
C1QC	0	54	2	53	0.242991	1	C1QC	0.805401	0.999927
C1QL1	1	54	0	53	1	1	C1QL1	0.344517	0.996504
C1QL2	1	54	1	53	1	1	C1QL2	0.307695	0.996504
C1QTNF2	1	54	0	53	1	1	C1QTNF2	0.634678	0.996504
C1QTNF3	1	54	0	53	1	1	C1QTNF3	0.536882	0.996504
C1QTNF4	1	54	0	53	1	1	C1QTNF4	0.536882	0.996504
C1QTNF6	0	54	1	53	0.495327	1	C1QTNF6	0.652702	0.996504
C1QTNF8	1	54	0	53	1	1	C1QTNF8	0.634678	0.996504
C1QTNF9	0	54	1	53	0.495327	1	C1QTNF9	0.652702	0.996504
C1QTNF9B	1	54	1	53	1	1	C1QTNF9B	0.289051	0.996504
C1S	2	54	1	53	1	1	C1S	0.572173	0.996504
C20orf100	3	54	1	53	0.617891	1	C20orf100	0.663686	0.996504
C20orf144	0	54	1	53	0.495327	1	C20orf144	0.652702	0.996504
C20orf27	1	54	0	53	1	1	C20orf27	0.240878	0.996504
C20orf82	1	54	1	53	1	1	C20orf82	0.640665	0.996504
C21orf91	0	54	1	53	0.495327	1	C21orf91	0.652702	0.996504
C22orf23	1	54	0	53	1	1	C22orf23	0.863342	0.999927
C22orf31	0	54	1	53	0.495327	1	C22orf31	0.549381	0.996504
C2CD2L	0	54	1	53	0.495327	1	C2CD2L	0.419494	0.996504
C2CD3	2	54	1	53	1	1	C2CD3	0.548021	0.996504
C2CD4B	2	54	0	53	0.495327	1	C2CD4B	0.506602	0.996504
C2CD4C	0	54	1	53	0.495327	1	C2CD4C	0.767529	0.999927
C2CD4D	1	54	2	53	0.617891	1	C2CD4D	0.847744	0.999927
C2orf16	3	54	4	53	0.715888	1	C2orf16	0.517367	0.996504
C2orf40	1	54	0	53	1	1	C2orf40	0.863342	0.999927
C2orf42	0	54	2	53	0.242991	1	C2orf42	0.862681	0.999927
C2orf54	1	54	1	53	1	1	C2orf54	0.833084	0.999927
C2orf61	1	54	2	53	0.617891	1	C2orf61	0.433422	0.996504
C2orf66	1	54	0	53	1	1	C2orf66	0.805974	0.999927
C2orf70	0	54	1	53	0.495327	1	C2orf70	0.549381	0.996504
C2orf71	3	54	1	53	0.617891	1	C2orf71	0.689009	0.996504
C2orf72	0	54	1	53	0.495327	1	C2orf72	0.987851	0.999927
C2orf73	1	54	1	53	1	1	C2orf73	0.48079	0.996504
C2orf76	1	54	0	53	1	1	C2orf76	0.863342	0.999927
C2orf78	2	54	1	53	1	1	C2orf78	0.979974	0.999927
C2orf81	1	54	0	53	1	1	C2orf81	0.311222	0.996504
C2orf91	0	54	1	53	0.495327	1	C2orf91	0.841607	0.999927
C3	3	54	3	53	1	1	C3	0.373396	0.996504
C3AR1	0	54	1	53	0.495327	1	C3AR1	0.730727	0.999927
C3orf17	1	54	0	53	1	1	C3orf17	0.190771	0.996504
C3orf20	0	54	1	53	0.495327	1	C3orf20	0.652702	0.996504
C3orf22	0	54	1	53	0.495327	1	C3orf22	0.973672	0.999927
C3orf30	1	54	1	53	1	1	C3orf30	0.808921	0.999927
C3orf49	0	54	1	53	0.495327	1	C3orf49	0.652702	0.996504
C3orf52	1	54	1	53	1	1	C3orf52	0.38913	0.996504
C3orf56	0	54	1	53	0.495327	1	C3orf56	0.45163	0.996504
C3orf58	1	54	0	53	1	1	C3orf58	0.727388	0.999927
C3orf70	1	54	2	53	0.617891	1	C3orf70	0.538695	0.996504
C3orf80	0	54	2	53	0.242991	1	C3orf80	0.323417	0.996504
C4BPA	0	54	1	53	0.495327	1	C4BPA	0.652702	0.996504
C4orf17	0	54	3	53	0.118024	1	C4orf17	0.342538	0.996504
C4orf26	1	54	0	53	1	1	C4orf26	0.992469	0.999927
C4orf45	1	54	2	53	0.617891	1	C4orf45	0.815247	0.999927
C4orf48	1	54	0	53	1	1	C4orf48	0.997265	0.999927
C4orf50	3	54	4	53	0.715888	1	C4orf50	0.690809	0.996504
C4orf51	0	54	1	53	0.495327	1	C4orf51	0.495266	0.996504
C5	1	54	2	53	0.617891	1	C5	0.684085	0.996504
C5AR1	1	54	0	53	1	1	C5AR1	0.610879	0.996504
C5orf15	0	54	1	53	0.495327	1	C5orf15	0.880996	0.999927
C5orf30	1	54	0	53	1	1	C5orf30	0.750398	0.999927
C5orf34	0	54	3	53	0.118024	1	C5orf34	0.309073	0.996504
C5orf38	1	54	1	53	1	1	C5orf38	0.0407869	0.996504
C5orf42	4	54	2	53	0.678484	1	C5orf42	0.590487	0.996504
C5orf47	2	54	0	53	0.495327	1	C5orf47	0.685873	0.996504
C5orf52	1	54	0	53	1	1	C5orf52	0.113705	0.996504
C5orf60	1	54	1	53	1	1	C5orf60	0.651803	0.996504
C6	7	54	1	53	0.060245	1	C6	0.0825925	0.996504
C6orf118	4	54	1	53	0.363151	1	C6orf118	0.0452018	0.996504
C6orf132	1	54	1	53	1	1	C6orf132	0.726904	0.999927
C6orf163	1	54	1	53	1	1	C6orf163	0.931898	0.999927
C6orf201	1	54	0	53	1	1	C6orf201	0.99715	0.999927
C6orf222	1	54	0	53	1	1	C6orf222	0.311222	0.996504
C6orf229	0	54	1	53	0.495327	1	C6orf229	0.652702	0.996504
C6orf58	1	54	1	53	1	1	C6orf58	0.448724	0.996504
C6orf89	2	54	0	53	0.495327	1	C6orf89	0.862103	0.999927
C7	3	54	2	53	1	1	C7	0.7203	0.999927
C7orf25	1	54	0	53	1	1	C7orf25	0.938281	0.999927
C7orf31	0	54	1	53	0.495327	1	C7orf31	0.652702	0.996504
C7orf33	0	54	1	53	0.495327	1	C7orf33	0.663671	0.996504
C7orf60	1	54	0	53	1	1	C7orf60	0.852487	0.999927
C7orf61	1	54	1	53	1	1	C7orf61	0.878402	0.999927
C7orf72	2	54	2	53	1	1	C7orf72	0.41858	0.996504
C8A	2	54	2	53	1	1	C8A	0.258004	0.996504
C8B	1	54	0	53	1	1	C8B	0.508384	0.996504
C8orf34	1	54	1	53	1	1	C8orf34	0.760111	0.999927
C8orf41	1	54	0	53	1	1	C8orf41	0.999741	0.999927
C8orf46	0	54	1	53	0.495327	1	C8orf46	0.45163	0.996504
C8orf76	1	54	0	53	1	1	C8orf76	0.543776	0.996504
C8orf86	0	54	1	53	0.495327	1	C8orf86	0.652702	0.996504
C9	3	54	1	53	0.617891	1	C9	0.993386	0.999927
C9orf129	0	54	1	53	0.495327	1	C9orf129	0.652702	0.996504
C9orf131	1	54	2	53	0.617891	1	C9orf131	0.637931	0.996504
C9orf152	0	54	1	53	0.495327	1	C9orf152	0.695108	0.996504
C9orf172	3	54	2	53	1	1	C9orf172	0.0947532	0.996504
C9orf43	0	54	2	53	0.242991	1	C9orf43	0.169383	0.996504
C9orf50	1	54	1	53	1	1	C9orf50	0.539691	0.996504
C9orf66	0	54	1	53	0.495327	1	C9orf66	0.652702	0.996504
C9orf72	1	54	0	53	1	1	C9orf72	0.839959	0.999927
C9orf9	1	54	1	53	1	1	C9orf9	0.970054	0.999927
CA1	2	54	0	53	0.495327	1	CA1	0.765951	0.999927
CA10	1	54	0	53	1	1	CA10	0.52414	0.996504
CA14	0	54	1	53	0.495327	1	CA14	0.652702	0.996504
CA2	1	54	0	53	1	1	CA2	0.311222	0.996504
CA4	2	54	0	53	0.495327	1	CA4	0.160444	0.996504
CA6	1	54	0	53	1	1	CA6	0.446603	0.996504
CA7	0	54	1	53	0.495327	1	CA7	0.407212	0.996504
CA8	2	54	1	53	1	1	CA8	0.592878	0.996504
CAAP1	0	54	1	53	0.495327	1	CAAP1	0.757777	0.999927
CABIN1	2	54	1	53	1	1	CABIN1	0.552127	0.996504
CABLES2	1	54	1	53	1	1	CABLES2	0.797843	0.999927
CABP1	0	54	1	53	0.495327	1	CABP1	0.618206	0.996504
CABP2	1	54	2	53	0.617891	1	CABP2	0.571086	0.996504
CABS1	2	54	0	53	0.495327	1	CABS1	0.351017	0.996504
CACHD1	2	54	1	53	1	1	CACHD1	0.77743	0.999927
CACNA1A	5	54	5	53	1	1	CACNA1A	0.625409	0.996504
CACNA1B	3	54	3	53	1	1	CACNA1B	0.786114	0.999927
CACNA1C	5	54	10	53	0.152326	1	CACNA1C	0.554631	0.996504
CACNA1D	0	54	2	53	0.242991	1	CACNA1D	0.131129	0.996504
CACNA1E	5	54	6	53	0.725546	1	CACNA1E	0.43356	0.996504
CACNA1F	1	54	0	53	1	1	CACNA1F	0.344517	0.996504
CACNA1G	3	54	2	53	1	1	CACNA1G	0.261738	0.996504
CACNA1H	4	54	3	53	1	1	CACNA1H	0.155109	0.996504
CACNA1I	5	54	3	53	0.715888	1	CACNA1I	0.936503	0.999927
CACNA1S	1	54	3	53	0.363151	1	CACNA1S	0.647206	0.996504
CACNA2D1	1	54	2	53	0.617891	1	CACNA2D1	0.44533	0.996504
CACNA2D4	1	54	1	53	1	1	CACNA2D4	0.911795	0.999927
CACNB1	1	54	0	53	1	1	CACNB1	0.118009	0.996504
CACNB2	1	54	0	53	1	1	CACNB2	0.113705	0.996504
CACNB3	2	54	0	53	0.495327	1	CACNB3	0.528646	0.996504
CACNG1	1	54	2	53	0.617891	1	CACNG1	0.573043	0.996504
CACNG3	1	54	0	53	1	1	CACNG3	0.997265	0.999927
CACNG4	1	54	0	53	1	1	CACNG4	0.240878	0.996504
CACNG5	1	54	0	53	1	1	CACNG5	0.141986	0.996504
CACNG6	1	54	0	53	1	1	CACNG6	0.281834	0.996504
CACNG7	2	54	0	53	0.495327	1	CACNG7	0.988336	0.999927
CACNG8	1	54	2	53	0.617891	1	CACNG8	0.516445	0.996504
CACTIN	1	54	1	53	1	1	CACTIN	0.61192	0.996504
CAD	1	54	0	53	1	1	CAD	0.113705	0.996504
CADM1	2	54	1	53	1	1	CADM1	0.553843	0.996504
CADM2	0	54	3	53	0.118024	1	CADM2	0.403985	0.996504
CADM3	2	54	0	53	0.495327	1	CADM3	0.996435	0.999927
CADPS	5	54	1	53	0.205484	1	CADPS	0.012671	0.996504
CADPS2	1	54	1	53	1	1	CADPS2	0.935989	0.999927
CAGE1	0	54	2	53	0.242991	1	CAGE1	0.526316	0.996504
CALB2	0	54	1	53	0.495327	1	CALB2	0.419494	0.996504
CALCB	0	54	1	53	0.495327	1	CALCB	0.841607	0.999927
CALCR	4	54	1	53	0.363151	1	CALCR	0.0301921	0.996504
CALCRL	1	54	0	53	1	1	CALCRL	0.118009	0.996504
CALHM3	0	54	1	53	0.495327	1	CALHM3	0.618206	0.996504
CALML3	2	54	0	53	0.495327	1	CALML3	0.424543	0.996504
CALML4	0	54	1	53	0.495327	1	CALML4	0.652702	0.996504
CALML6	1	54	1	53	1	1	CALML6	0.901412	0.999927
CALN1	5	54	0	53	0.0567423	1	CALN1	0.06607	0.996504
CALR3	1	54	0	53	1	1	CALR3	0.113705	0.996504
CALU	0	54	1	53	0.495327	1	CALU	0.652702	0.996504
CAMK1D	1	54	1	53	1	1	CAMK1D	0.750873	0.999927
CAMK1G	1	54	0	53	1	1	CAMK1G	0.536882	0.996504
CAMK2A	2	54	0	53	0.495327	1	CAMK2A	0.37128	0.996504
CAMK2B	0	54	1	53	0.495327	1	CAMK2B	0.385507	0.996504
CAMK2N2	0	54	2	53	0.242991	1	CAMK2N2	0.681917	0.996504
CAMK4	1	54	0	53	1	1	CAMK4	0.311222	0.996504
CAMKK1	1	54	0	53	1	1	CAMKK1	0.727388	0.999927
CAMKK2	2	54	1	53	1	1	CAMKK2	0.448489	0.996504
CAMSAP1	2	54	3	53	0.678484	1	CAMSAP1	0.910654	0.999927
CAMSAP2	0	54	1	53	0.495327	1	CAMSAP2	0.695108	0.996504
CAMSAP3	0	54	1	53	0.495327	1	CAMSAP3	0.969902	0.999927
CAMTA1	1	54	1	53	1	1	CAMTA1	0.256776	0.996504
CAMTA2	1	54	0	53	1	1	CAMTA2	0.634678	0.996504
CAND1	1	54	0	53	1	1	CAND1	0.446603	0.996504
CAND2	0	54	1	53	0.495327	1	CAND2	0.652702	0.996504
CANT1	1	54	0	53	1	1	CANT1	0.311222	0.996504
CANX	0	54	1	53	0.495327	1	CANX	0.695108	0.996504
CAP1	2	54	0	53	0.495327	1	CAP1	0.548911	0.996504
CAPN1	1	54	1	53	1	1	CAPN1	0.813376	0.999927
CAPN10	0	54	1	53	0.495327	1	CAPN10	0.652702	0.996504
CAPN11	1	54	0	53	1	1	CAPN11	0.271748	0.996504
CAPN12	0	54	1	53	0.495327	1	CAPN12	0.767264	0.999927
CAPN13	3	54	1	53	0.617891	1	CAPN13	0.632469	0.996504
CAPN14	1	54	1	53	1	1	CAPN14	0.310748	0.996504
CAPN15	1	54	3	53	0.363151	1	CAPN15	0.264403	0.996504
CAPN2	2	54	1	53	1	1	CAPN2	0.359125	0.996504
CAPN3	0	54	2	53	0.242991	1	CAPN3	0.373677	0.996504
CAPN5	1	54	0	53	1	1	CAPN5	0.114977	0.996504
CAPN6	1	54	0	53	1	1	CAPN6	0.717714	0.999927
CAPN7	1	54	0	53	1	1	CAPN7	0.810772	0.999927
CAPN8	2	54	2	53	1	1	CAPN8	0.629194	0.996504
CAPN9	0	54	2	53	0.242991	1	CAPN9	0.522702	0.996504
CAPRIN2	1	54	0	53	1	1	CAPRIN2	0.508384	0.996504
CAPS2	0	54	1	53	0.495327	1	CAPS2	0.652702	0.996504
CAPZA2	1	54	0	53	1	1	CAPZA2	0.115626	0.996504
CARD11	2	54	1	53	1	1	CARD11	0.673152	0.996504
CARD14	0	54	2	53	0.242991	1	CARD14	0.167466	0.996504
CARD19	1	54	0	53	1	1	CARD19	0.884806	0.999927
CARF	1	54	0	53	1	1	CARF	0.997265	0.999927
CARHSP1	0	54	1	53	0.495327	1	CARHSP1	0.987851	0.999927
CARM1	3	54	2	53	1	1	CARM1	0.912466	0.999927
CARNMT1	0	54	1	53	0.495327	1	CARNMT1	0.441411	0.996504
CARNS1	1	54	0	53	1	1	CARNS1	0.115626	0.996504
CARS2	1	54	0	53	1	1	CARS2	0.51856	0.996504
CASC1	2	54	0	53	0.495327	1	CASC1	0.687821	0.996504
CASC10	1	54	0	53	1	1	CASC10	0.271748	0.996504
CASC3	1	54	2	53	0.617891	1	CASC3	0.919923	0.999927
CASC5	0	54	1	53	0.495327	1	CASC5	0.652702	0.996504
CASD1	2	54	1	53	1	1	CASD1	0.587918	0.996504
CASK	0	54	1	53	0.495327	1	CASK	0.942899	0.999927
CASKIN1	1	54	1	53	1	1	CASKIN1	0.499868	0.996504
CASKIN2	1	54	1	53	1	1	CASKIN2	0.723733	0.999927
CASP1	0	54	2	53	0.242991	1	CASP1	0.597526	0.996504
CASP10	0	54	1	53	0.495327	1	CASP10	0.441411	0.996504
CASP14	2	54	0	53	0.495327	1	CASP14	0.762233	0.999927
CASP2	0	54	1	53	0.495327	1	CASP2	0.695108	0.996504
CASP4	1	54	0	53	1	1	CASP4	0.884806	0.999927
CASP5	10	54	8	53	0.635909	1	CASP5	0.813437	0.999927
CASP7	0	54	1	53	0.495327	1	CASP7	0.819523	0.999927
CASP8	1	54	0	53	1	1	CASP8	0.536882	0.996504
CASP8AP2	0	54	1	53	0.495327	1	CASP8AP2	0.652702	0.996504
CASP9	1	54	1	53	1	1	CASP9	0.740314	0.999927
CASQ1	0	54	1	53	0.495327	1	CASQ1	0.973672	0.999927
CASQ2	1	54	0	53	1	1	CASQ2	0.992469	0.999927
CASR	2	54	2	53	1	1	CASR	0.243414	0.996504
CASS4	1	54	4	53	0.205484	1	CASS4	0.0744897	0.996504
CAST	1	54	0	53	1	1	CAST	0.344517	0.996504
CASZ1	4	54	2	53	0.678484	1	CASZ1	0.34192	0.996504
CAT	0	54	2	53	0.242991	1	CAT	0.550088	0.996504
CATIP	0	54	1	53	0.495327	1	CATIP	0.652702	0.996504
CATSPER1	2	54	1	53	1	1	CATSPER1	0.76917	0.999927
CATSPER3	1	54	0	53	1	1	CATSPER3	0.727388	0.999927
CATSPER4	0	54	1	53	0.495327	1	CATSPER4	0.545428	0.996504
CATSPERG	1	54	1	53	1	1	CATSPERG	0.901412	0.999927
CAV2	1	54	0	53	1	1	CAV2	0.864481	0.999927
CBARP	1	54	0	53	1	1	CBARP	0.689396	0.996504
CBFA2T2	1	54	0	53	1	1	CBFA2T2	0.51856	0.996504
CBFA2T3	1	54	0	53	1	1	CBFA2T3	0.148098	0.996504
CBLN2	4	54	0	53	0.118024	1	CBLN2	0.155963	0.996504
CBLN4	1	54	2	53	0.617891	1	CBLN4	0.430671	0.996504
CBR1	0	54	1	53	0.495327	1	CBR1	0.652702	0.996504
CBR3	0	54	1	53	0.495327	1	CBR3	0.652702	0.996504
CBWD1	1	54	0	53	1	1	CBWD1	0.634678	0.996504
CBWD2	0	54	1	53	0.495327	1	CBWD2	0.608705	0.996504
CBWD6	1	54	0	53	1	1	CBWD6	0.52414	0.996504
CBX3	0	54	1	53	0.495327	1	CBX3	0.489652	0.996504
CBX4	1	54	1	53	1	1	CBX4	0.564111	0.996504
CBX5	1	54	0	53	1	1	CBX5	0.864481	0.999927
CBX6	1	54	1	53	1	1	CBX6	0.860368	0.999927
CC2D1A	2	54	1	53	1	1	CC2D1A	0.226374	0.996504
CC2D1B	0	54	2	53	0.242991	1	CC2D1B	0.995064	0.999927
CC2D2A	1	54	0	53	1	1	CC2D2A	0.344517	0.996504
CC2D2B	1	54	2	53	0.617891	1	CC2D2B	0.149834	0.996504
CCAR1	1	54	0	53	1	1	CCAR1	0.996721	0.999927
CCBL1	1	54	1	53	1	1	CCBL1	0.841575	0.999927
CCBL2	3	54	0	53	0.242991	1	CCBL2	0.342623	0.996504
CCDC102A	1	54	0	53	1	1	CCDC102A	0.727388	0.999927
CCDC102B	1	54	0	53	1	1	CCDC102B	0.591789	0.996504
CCDC103	1	54	0	53	1	1	CCDC103	0.992469	0.999927
CCDC105	1	54	2	53	0.617891	1	CCDC105	0.159775	0.996504
CCDC107	1	54	0	53	1	1	CCDC107	0.51856	0.996504
CCDC114	2	54	1	53	1	1	CCDC114	0.41109	0.996504
CCDC116	1	54	0	53	1	1	CCDC116	0.999034	0.999927
CCDC122	2	54	0	53	0.495327	1	CCDC122	0.95118	0.999927
CCDC124	0	54	1	53	0.495327	1	CCDC124	0.441411	0.996504
CCDC126	1	54	0	53	1	1	CCDC126	0.938281	0.999927
CCDC127	1	54	0	53	1	1	CCDC127	0.839959	0.999927
CCDC129	4	54	3	53	1	1	CCDC129	0.574366	0.996504
CCDC13	0	54	1	53	0.495327	1	CCDC13	0.652702	0.996504
CCDC130	1	54	0	53	1	1	CCDC130	0.839959	0.999927
CCDC138	1	54	0	53	1	1	CCDC138	0.632236	0.996504
CCDC140	2	54	1	53	1	1	CCDC140	0.635426	0.996504
CCDC141	3	54	3	53	1	1	CCDC141	0.618925	0.996504
CCDC142	0	54	2	53	0.242991	1	CCDC142	0.522702	0.996504
CCDC144A	0	54	1	53	0.495327	1	CCDC144A	0.652702	0.996504
CCDC146	1	54	3	53	0.363151	1	CCDC146	0.825982	0.999927
CCDC149	2	54	0	53	0.495327	1	CCDC149	0.646549	0.996504
CCDC15	3	54	0	53	0.242991	1	CCDC15	0.719593	0.999927
CCDC150	6	54	4	53	0.741716	1	CCDC150	0.583687	0.996504
CCDC151	1	54	0	53	1	1	CCDC151	0.996721	0.999927
CCDC152	1	54	0	53	1	1	CCDC152	0.52414	0.996504
CCDC155	0	54	1	53	0.495327	1	CCDC155	0.757777	0.999927
CCDC158	2	54	1	53	1	1	CCDC158	0.800335	0.999927
CCDC163P	0	54	1	53	0.495327	1	CCDC163P	0.652702	0.996504
CCDC168	7	54	9	53	0.560069	1	CCDC168	0.508036	0.996504
CCDC170	1	54	3	53	0.363151	1	CCDC170	0.686121	0.996504
CCDC171	2	54	1	53	1	1	CCDC171	0.470051	0.996504
CCDC172	1	54	0	53	1	1	CCDC172	0.51856	0.996504
CCDC174	0	54	1	53	0.495327	1	CCDC174	0.666136	0.996504
CCDC175	1	54	0	53	1	1	CCDC175	0.750398	0.999927
CCDC177	0	54	1	53	0.495327	1	CCDC177	0.419494	0.996504
CCDC178	5	54	2	53	0.437347	1	CCDC178	0.256688	0.996504
CCDC179	0	54	1	53	0.495327	1	CCDC179	0.652702	0.996504
CCDC18	2	54	1	53	1	1	CCDC18	0.775771	0.999927
CCDC180	0	54	2	53	0.242991	1	CCDC180	0.683072	0.996504
CCDC181	1	54	1	53	1	1	CCDC181	0.451674	0.996504
CCDC182	1	54	1	53	1	1	CCDC182	0.072467	0.996504
CCDC183	1	54	1	53	1	1	CCDC183	0.719676	0.999927
CCDC184	0	54	1	53	0.495327	1	CCDC184	0.652702	0.996504
CCDC185	3	54	0	53	0.242991	1	CCDC185	0.106859	0.996504
CCDC186	1	54	1	53	1	1	CCDC186	0.235166	0.996504
CCDC190	1	54	0	53	1	1	CCDC190	0.344517	0.996504
CCDC191	3	54	1	53	0.617891	1	CCDC191	0.293222	0.996504
CCDC27	1	54	3	53	0.363151	1	CCDC27	0.393705	0.996504
CCDC28A	0	54	1	53	0.495327	1	CCDC28A	0.666136	0.996504
CCDC28B	0	54	1	53	0.495327	1	CCDC28B	0.96304	0.999927
CCDC3	0	54	1	53	0.495327	1	CCDC3	0.695108	0.996504
CCDC30	1	54	1	53	1	1	CCDC30	0.728403	0.999927
CCDC33	2	54	2	53	1	1	CCDC33	0.988531	0.999927
CCDC34	1	54	1	53	1	1	CCDC34	0.296612	0.996504
CCDC38	0	54	2	53	0.242991	1	CCDC38	0.401664	0.996504
CCDC39	4	54	2	53	0.678484	1	CCDC39	0.0223437	0.996504
CCDC40	1	54	0	53	1	1	CCDC40	0.685339	0.996504
CCDC43	1	54	1	53	1	1	CCDC43	0.812708	0.999927
CCDC50	2	54	1	53	1	1	CCDC50	0.792193	0.999927
CCDC51	1	54	1	53	1	1	CCDC51	0.242366	0.996504
CCDC57	1	54	2	53	0.617891	1	CCDC57	0.918391	0.999927
CCDC6	1	54	0	53	1	1	CCDC6	0.689396	0.996504
CCDC60	0	54	1	53	0.495327	1	CCDC60	0.652702	0.996504
CCDC61	1	54	1	53	1	1	CCDC61	0.703399	0.999927
CCDC63	0	54	1	53	0.495327	1	CCDC63	0.695108	0.996504
CCDC64	2	54	1	53	1	1	CCDC64	0.906186	0.999927
CCDC64B	0	54	2	53	0.242991	1	CCDC64B	0.502174	0.996504
CCDC66	1	54	0	53	1	1	CCDC66	0.454493	0.996504
CCDC68	0	54	1	53	0.495327	1	CCDC68	0.595021	0.996504
CCDC7	2	54	1	53	1	1	CCDC7	0.410335	0.996504
CCDC71	0	54	1	53	0.495327	1	CCDC71	0.652702	0.996504
CCDC73	1	54	1	53	1	1	CCDC73	0.627135	0.996504
CCDC74A	0	54	1	53	0.495327	1	CCDC74A	0.652702	0.996504
CCDC74B	2	54	1	53	1	1	CCDC74B	0.987153	0.999927
CCDC80	1	54	1	53	1	1	CCDC80	0.652525	0.996504
CCDC81	2	54	1	53	1	1	CCDC81	0.170198	0.996504
CCDC82	1	54	0	53	1	1	CCDC82	0.115626	0.996504
CCDC83	0	54	2	53	0.242991	1	CCDC83	0.517078	0.996504
CCDC85A	2	54	0	53	0.495327	1	CCDC85A	0.414559	0.996504
CCDC85B	1	54	0	53	1	1	CCDC85B	0.281834	0.996504
CCDC85C	0	54	1	53	0.495327	1	CCDC85C	0.96304	0.999927
CCDC86	1	54	1	53	1	1	CCDC86	0.824078	0.999927
CCDC87	1	54	0	53	1	1	CCDC87	0.71489	0.999927
CCDC88A	0	54	4	53	0.0567423	1	CCDC88A	0.28686	0.996504
CCDC88B	1	54	2	53	0.617891	1	CCDC88B	0.845191	0.999927
CCDC88C	2	54	0	53	0.495327	1	CCDC88C	0.217961	0.996504
CCDC9	1	54	1	53	1	1	CCDC9	0.473691	0.996504
CCDC91	1	54	0	53	1	1	CCDC91	0.938281	0.999927
CCDC93	3	54	0	53	0.242991	1	CCDC93	0.90684	0.999927
CCDC94	0	54	1	53	0.495327	1	CCDC94	0.695108	0.996504
CCER1	0	54	1	53	0.495327	1	CCER1	0.228429	0.996504
CCIN	0	54	1	53	0.495327	1	CCIN	0.223612	0.996504
CCKAR	1	54	1	53	1	1	CCKAR	0.860368	0.999927
CCKBR	2	54	1	53	1	1	CCKBR	0.728054	0.999927
CCL19	2	54	0	53	0.495327	1	CCL19	0.248035	0.996504
CCL24	0	54	1	53	0.495327	1	CCL24	0.652702	0.996504
CCM2	0	54	1	53	0.495327	1	CCM2	0.819523	0.999927
CCNA1	1	54	0	53	1	1	CCNA1	0.271748	0.996504
CCNB1IP1	0	54	1	53	0.495327	1	CCNB1IP1	0.349986	0.996504
CCND3	0	54	1	53	0.495327	1	CCND3	0.652702	0.996504
CCNE1	1	54	1	53	1	1	CCNE1	0.81099	0.999927
CCNF	3	54	0	53	0.242991	1	CCNF	0.662451	0.996504
CCNH	1	54	0	53	1	1	CCNH	0.591789	0.996504
CCNJL	0	54	1	53	0.495327	1	CCNJL	0.652702	0.996504
CCNL1	0	54	1	53	0.495327	1	CCNL1	0.666136	0.996504
CCNL2	3	54	0	53	0.242991	1	CCNL2	0.756595	0.999927
CCNO	1	54	0	53	1	1	CCNO	0.454493	0.996504
CCNT1	0	54	1	53	0.495327	1	CCNT1	0.228429	0.996504
CCNY	2	54	0	53	0.495327	1	CCNY	0.192286	0.996504
CCP110	0	54	2	53	0.242991	1	CCP110	0.36986	0.996504
CCR8	0	54	2	53	0.242991	1	CCR8	0.510946	0.996504
CCS	1	54	0	53	1	1	CCS	0.281834	0.996504
CCSAP	1	54	0	53	1	1	CCSAP	0.383383	0.996504
CCSER1	1	54	2	53	0.617891	1	CCSER1	0.993896	0.999927
CCT3	1	54	0	53	1	1	CCT3	0.632236	0.996504
CCT6A	3	54	0	53	0.242991	1	CCT6A	0.0102025	0.996504
CCT6B	1	54	0	53	1	1	CCT6B	0.410712	0.996504
CCT7	0	54	1	53	0.495327	1	CCT7	0.96304	0.999927
CCT8	1	54	0	53	1	1	CCT8	0.852487	0.999927
CCT8L2	4	54	2	53	0.678484	1	CCT8L2	0.0588924	0.996504
CCZ1	0	54	1	53	0.495327	1	CCZ1	0.933116	0.999927
CD101	0	54	1	53	0.495327	1	CD101	0.652702	0.996504
CD109	1	54	4	53	0.205484	1	CD109	0.840847	0.999927
CD14	0	54	1	53	0.495327	1	CD14	0.441411	0.996504
CD160	1	54	0	53	1	1	CD160	0.344517	0.996504
CD163	2	54	2	53	1	1	CD163	0.139034	0.996504
CD163L1	3	54	2	53	1	1	CD163L1	0.355783	0.996504
CD177	0	54	1	53	0.495327	1	CD177	0.652702	0.996504
CD180	0	54	1	53	0.495327	1	CD180	0.767529	0.999927
CD19	0	54	1	53	0.495327	1	CD19	0.695108	0.996504
CD1A	2	54	0	53	0.495327	1	CD1A	0.527802	0.996504
CD1B	1	54	2	53	0.617891	1	CD1B	0.384569	0.996504
CD1C	2	54	1	53	1	1	CD1C	0.930227	0.999927
CD1E	2	54	0	53	0.495327	1	CD1E	0.606431	0.996504
CD2	1	54	0	53	1	1	CD2	0.992469	0.999927
CD200R1	1	54	0	53	1	1	CD200R1	0.543776	0.996504
CD200R1L	0	54	1	53	0.495327	1	CD200R1L	0.652702	0.996504
CD207	2	54	1	53	1	1	CD207	0.907727	0.999927
CD22	0	54	2	53	0.242991	1	CD22	0.875586	0.999927
CD226	1	54	0	53	1	1	CD226	0.454493	0.996504
CD244	0	54	1	53	0.495327	1	CD244	0.973672	0.999927
CD248	1	54	0	53	1	1	CD248	0.938281	0.999927
CD300LD	0	54	1	53	0.495327	1	CD300LD	0.385507	0.996504
CD300LF	1	54	0	53	1	1	CD300LF	0.148098	0.996504
CD300LG	1	54	0	53	1	1	CD300LG	0.114977	0.996504
CD320	0	54	1	53	0.495327	1	CD320	0.695108	0.996504
CD33	1	54	0	53	1	1	CD33	0.685339	0.996504
CD34	0	54	1	53	0.495327	1	CD34	0.595021	0.996504
CD36	0	54	1	53	0.495327	1	CD36	0.419494	0.996504
CD38	1	54	0	53	1	1	CD38	0.113705	0.996504
CD46	0	54	1	53	0.495327	1	CD46	0.652702	0.996504
CD5	1	54	0	53	1	1	CD5	0.543776	0.996504
CD53	1	54	0	53	1	1	CD53	0.40186	0.996504
CD58	0	54	1	53	0.495327	1	CD58	0.549381	0.996504
CD5L	2	54	2	53	1	1	CD5L	0.566134	0.996504
CD68	1	54	0	53	1	1	CD68	0.311222	0.996504
CD70	0	54	1	53	0.495327	1	CD70	0.96304	0.999927
CD79A	1	54	1	53	1	1	CD79A	0.299681	0.996504
CD80	0	54	1	53	0.495327	1	CD80	0.96304	0.999927
CD82	1	54	0	53	1	1	CD82	0.997265	0.999927
CD83	1	54	0	53	1	1	CD83	0.508384	0.996504
CD84	2	54	0	53	0.495327	1	CD84	0.0340964	0.996504
CD86	0	54	3	53	0.118024	1	CD86	0.292457	0.996504
CD8B	1	54	0	53	1	1	CD8B	0.114977	0.996504
CD9	1	54	0	53	1	1	CD9	0.667487	0.996504
CD93	4	54	0	53	0.118024	1	CD93	0.286761	0.996504
CD96	1	54	1	53	1	1	CD96	0.274274	0.996504
CD99L2	0	54	1	53	0.495327	1	CD99L2	0.666136	0.996504
CDC20B	1	54	0	53	1	1	CDC20B	0.999034	0.999927
CDC23	1	54	1	53	1	1	CDC23	0.483328	0.996504
CDC25B	1	54	0	53	1	1	CDC25B	0.543776	0.996504
CDC34	1	54	0	53	1	1	CDC34	0.920085	0.999927
CDC40	2	54	0	53	0.495327	1	CDC40	0.0416863	0.996504
CDC42	0	54	1	53	0.495327	1	CDC42	0.730727	0.999927
CDC42BPA	2	54	1	53	1	1	CDC42BPA	0.854889	0.999927
CDC42BPB	0	54	1	53	0.495327	1	CDC42BPB	0.262437	0.996504
CDC42BPG	0	54	1	53	0.495327	1	CDC42BPG	0.228429	0.996504
CDC42EP1	0	54	1	53	0.495327	1	CDC42EP1	0.652702	0.996504
CDC42EP4	1	54	0	53	1	1	CDC42EP4	0.689396	0.996504
CDC5L	3	54	1	53	0.617891	1	CDC5L	0.341742	0.996504
CDC6	1	54	0	53	1	1	CDC6	0.240878	0.996504
CDC7	3	54	0	53	0.242991	1	CDC7	0.978794	0.999927
CDCA2	1	54	0	53	1	1	CDCA2	0.286144	0.996504
CDCA5	0	54	1	53	0.495327	1	CDCA5	0.349986	0.996504
CDCA7	0	54	1	53	0.495327	1	CDCA7	0.419494	0.996504
CDCA8	0	54	2	53	0.242991	1	CDCA8	0.654745	0.996504
CDCP2	0	54	2	53	0.242991	1	CDCP2	0.363061	0.996504
CDH1	0	54	1	53	0.495327	1	CDH1	0.223612	0.996504
CDH10	6	54	3	53	0.488598	1	CDH10	0.303051	0.996504
CDH11	1	54	1	53	1	1	CDH11	0.894605	0.999927
CDH12	2	54	3	53	0.678484	1	CDH12	0.175137	0.996504
CDH13	0	54	1	53	0.495327	1	CDH13	0.262437	0.996504
CDH15	1	54	1	53	1	1	CDH15	0.67492	0.996504
CDH16	1	54	0	53	1	1	CDH16	0.999034	0.999927
CDH17	1	54	1	53	1	1	CDH17	0.863868	0.999927
CDH18	7	54	4	53	0.356389	1	CDH18	0.125734	0.996504
CDH19	2	54	1	53	1	1	CDH19	0.661202	0.996504
CDH2	2	54	2	53	1	1	CDH2	0.558967	0.996504
CDH20	2	54	1	53	1	1	CDH20	0.298239	0.996504
CDH22	2	54	1	53	1	1	CDH22	0.908238	0.999927
CDH23	1	54	5	53	0.112739	1	CDH23	0.155578	0.996504
CDH26	3	54	2	53	1	1	CDH26	0.803033	0.999927
CDH5	1	54	1	53	1	1	CDH5	0.99576	0.999927
CDH6	2	54	2	53	1	1	CDH6	0.280706	0.996504
CDH7	2	54	3	53	0.678484	1	CDH7	0.778361	0.999927
CDH8	5	54	0	53	0.0567423	1	CDH8	0.0646066	0.996504
CDH9	5	54	2	53	0.437347	1	CDH9	0.0266386	0.996504
CDHR1	0	54	2	53	0.242991	1	CDHR1	0.246554	0.996504
CDHR3	1	54	2	53	0.617891	1	CDHR3	0.0367167	0.996504
CDK11A	2	54	0	53	0.495327	1	CDK11A	0.337003	0.996504
CDK11B	0	54	2	53	0.242991	1	CDK11B	0.290255	0.996504
CDK12	0	54	1	53	0.495327	1	CDK12	0.666136	0.996504
CDK13	3	54	0	53	0.242991	1	CDK13	0.015972	0.996504
CDK14	1	54	0	53	1	1	CDK14	0.281834	0.996504
CDK15	1	54	0	53	1	1	CDK15	0.190771	0.996504
CDK16	0	54	1	53	0.495327	1	CDK16	0.939529	0.999927
CDK17	0	54	1	53	0.495327	1	CDK17	0.385507	0.996504
CDK2	0	54	1	53	0.495327	1	CDK2	0.652702	0.996504
CDK3	1	54	0	53	1	1	CDK3	0.634678	0.996504
CDK5R2	1	54	0	53	1	1	CDK5R2	0.311222	0.996504
CDK5RAP2	0	54	1	53	0.495327	1	CDK5RAP2	0.767529	0.999927
CDK5RAP3	1	54	1	53	1	1	CDK5RAP3	0.784831	0.999927
CDK9	1	54	1	53	1	1	CDK9	0.0403474	0.996504
CDKAL1	1	54	1	53	1	1	CDKAL1	0.102425	0.996504
CDKL1	1	54	0	53	1	1	CDKL1	0.727388	0.999927
CDKL2	2	54	1	53	1	1	CDKL2	0.938811	0.999927
CDKL5	2	54	0	53	0.495327	1	CDKL5	0.128817	0.996504
CDKN1A	0	54	1	53	0.495327	1	CDKN1A	0.96304	0.999927
CDKN1B	1	54	1	53	1	1	CDKN1B	0.860784	0.999927
CDKN2A	0	54	1	53	0.495327	1	CDKN2A	0.441411	0.996504
CDKN2AIP	1	54	1	53	1	1	CDKN2AIP	0.206452	0.996504
CDO1	1	54	1	53	1	1	CDO1	0.670532	0.996504
CDON	1	54	2	53	0.617891	1	CDON	0.21719	0.996504
CDR1	0	54	3	53	0.118024	1	CDR1	0.0968156	0.996504
CDR2	0	54	1	53	0.495327	1	CDR2	0.933116	0.999927
CDRT15	0	54	1	53	0.495327	1	CDRT15	0.228429	0.996504
CDRT15L2	1	54	0	53	1	1	CDRT15L2	0.810772	0.999927
CDT1	0	54	2	53	0.242991	1	CDT1	0.167466	0.996504
CDX1	0	54	2	53	0.242991	1	CDX1	0.528091	0.996504
CDYL	2	54	0	53	0.495327	1	CDYL	0.0932078	0.996504
CDYL2	1	54	2	53	0.617891	1	CDYL2	0.306208	0.996504
CEACAM19	1	54	1	53	1	1	CEACAM19	0.301294	0.996504
CEACAM20	1	54	2	53	0.617891	1	CEACAM20	0.89947	0.999927
CEACAM3	1	54	0	53	1	1	CEACAM3	0.634678	0.996504
CEACAM5	2	54	0	53	0.495327	1	CEACAM5	0.226899	0.996504
CEACAM7	1	54	0	53	1	1	CEACAM7	0.634678	0.996504
CEACAM8	1	54	0	53	1	1	CEACAM8	0.141986	0.996504
CEBPA	1	54	1	53	1	1	CEBPA	0.951414	0.999927
CEBPD	0	54	1	53	0.495327	1	CEBPD	0.549381	0.996504
CECR1	1	54	1	53	1	1	CECR1	0.901627	0.999927
CECR2	1	54	2	53	0.617891	1	CECR2	0.537197	0.996504
CECR6	1	54	1	53	1	1	CECR6	0.783116	0.999927
CEL	2	54	1	53	1	1	CEL	0.423258	0.996504
CELF3	0	54	1	53	0.495327	1	CELF3	0.666136	0.996504
CELF4	0	54	1	53	0.495327	1	CELF4	0.223612	0.996504
CELSR1	4	54	3	53	1	1	CELSR1	0.20629	0.996504
CELSR2	2	54	2	53	1	1	CELSR2	0.12946	0.996504
CELSR3	1	54	6	53	0.060245	1	CELSR3	0.158178	0.996504
CEMIP	1	54	0	53	1	1	CEMIP	0.863342	0.999927
CENPA	1	54	1	53	1	1	CENPA	0.589976	0.996504
CENPB	1	54	3	53	0.363151	1	CENPB	0.242958	0.996504
CENPC	2	54	0	53	0.495327	1	CENPC	0.736342	0.999927
CENPE	1	54	3	53	0.363151	1	CENPE	0.0762937	0.996504
CENPF	2	54	3	53	0.678484	1	CENPF	0.524753	0.996504
CENPH	2	54	0	53	0.495327	1	CENPH	0.0765883	0.996504
CENPI	0	54	2	53	0.242991	1	CENPI	0.654206	0.996504
CENPJ	0	54	3	53	0.118024	1	CENPJ	0.953992	0.999927
CENPK	0	54	2	53	0.242991	1	CENPK	0.681248	0.996504
CENPL	0	54	1	53	0.495327	1	CENPL	0.385507	0.996504
CENPN	1	54	1	53	1	1	CENPN	0.691532	0.996504
CENPQ	0	54	1	53	0.495327	1	CENPQ	0.652702	0.996504
CENPU	0	54	1	53	0.495327	1	CENPU	0.652702	0.996504
CENPV	0	54	1	53	0.495327	1	CENPV	0.757777	0.999927
CEP104	1	54	0	53	1	1	CEP104	0.634678	0.996504
CEP112	0	54	1	53	0.495327	1	CEP112	0.652702	0.996504
CEP120	0	54	3	53	0.118024	1	CEP120	0.193023	0.996504
CEP126	2	54	1	53	1	1	CEP126	0.377235	0.996504
CEP131	1	54	4	53	0.205484	1	CEP131	0.0505359	0.996504
CEP135	1	54	1	53	1	1	CEP135	0.726904	0.999927
CEP152	2	54	0	53	0.495327	1	CEP152	0.892507	0.999927
CEP162	1	54	4	53	0.205484	1	CEP162	0.571018	0.996504
CEP164	2	54	4	53	0.437347	1	CEP164	0.836669	0.999927
CEP170B	0	54	1	53	0.495327	1	CEP170B	0.695108	0.996504
CEP192	2	54	2	53	1	1	CEP192	0.37253	0.996504
CEP250	1	54	2	53	0.617891	1	CEP250	0.0532869	0.996504
CEP290	1	54	4	53	0.205484	1	CEP290	0.296156	0.996504
CEP295	2	54	1	53	1	1	CEP295	0.957438	0.999927
CEP295NL	0	54	2	53	0.242991	1	CEP295NL	0.522702	0.996504
CEP350	3	54	2	53	1	1	CEP350	0.386017	0.996504
CEP41	2	54	1	53	1	1	CEP41	0.0785781	0.996504
CEP55	1	54	1	53	1	1	CEP55	0.840143	0.999927
CEP63	1	54	2	53	0.617891	1	CEP63	0.664905	0.996504
CEP68	0	54	1	53	0.495327	1	CEP68	0.395303	0.996504
CEP70	1	54	0	53	1	1	CEP70	0.446603	0.996504
CEP72	0	54	1	53	0.495327	1	CEP72	0.652702	0.996504
CEP78	0	54	1	53	0.495327	1	CEP78	0.549381	0.996504
CEP85L	2	54	1	53	1	1	CEP85L	0.358907	0.996504
CEP89	2	54	2	53	1	1	CEP89	0.875713	0.999927
CEP97	0	54	1	53	0.495327	1	CEP97	0.666136	0.996504
CEPT1	0	54	1	53	0.495327	1	CEPT1	0.652702	0.996504
CERCAM	3	54	0	53	0.242991	1	CERCAM	0.0132783	0.996504
CERS2	0	54	1	53	0.495327	1	CERS2	0.652702	0.996504
CERS3	1	54	2	53	0.617891	1	CERS3	0.656052	0.996504
CERS4	0	54	1	53	0.495327	1	CERS4	0.495266	0.996504
CERS6	0	54	1	53	0.495327	1	CERS6	0.666136	0.996504
CES1	0	54	1	53	0.495327	1	CES1	0.349986	0.996504
CES1P1	0	54	1	53	0.495327	1	CES1P1	0.96304	0.999927
CES2	0	54	1	53	0.495327	1	CES2	0.228429	0.996504
CES3	1	54	0	53	1	1	CES3	0.118009	0.996504
CES4A	0	54	1	53	0.495327	1	CES4A	0.652702	0.996504
CETN1	0	54	1	53	0.495327	1	CETN1	0.441411	0.996504
CETN3	0	54	1	53	0.495327	1	CETN3	0.652702	0.996504
CETP	2	54	0	53	0.495327	1	CETP	0.060276	0.996504
CFAP100	0	54	1	53	0.495327	1	CFAP100	0.663671	0.996504
CFAP206	2	54	0	53	0.495327	1	CFAP206	0.613303	0.996504
CFAP36	0	54	2	53	0.242991	1	CFAP36	0.373677	0.996504
CFAP44	1	54	2	53	0.617891	1	CFAP44	0.268782	0.996504
CFAP45	0	54	1	53	0.495327	1	CFAP45	0.36839	0.996504
CFAP46	9	54	5	53	0.267331	1	CFAP46	0.0331808	0.996504
CFAP47	1	54	4	53	0.205484	1	CFAP47	0.388577	0.996504
CFAP53	1	54	1	53	1	1	CFAP53	0.840143	0.999927
CFAP54	3	54	3	53	1	1	CFAP54	0.290526	0.996504
CFAP57	1	54	2	53	0.617891	1	CFAP57	0.279827	0.996504
CFAP58	1	54	0	53	1	1	CFAP58	0.52414	0.996504
CFAP61	1	54	3	53	0.363151	1	CFAP61	0.286859	0.996504
CFAP65	1	54	4	53	0.205484	1	CFAP65	0.12896	0.996504
CFAP69	0	54	1	53	0.495327	1	CFAP69	0.549381	0.996504
CFAP73	0	54	1	53	0.495327	1	CFAP73	0.652702	0.996504
CFAP74	3	54	3	53	1	1	CFAP74	0.252874	0.996504
CFAP77	0	54	1	53	0.495327	1	CFAP77	0.652702	0.996504
CFAP99	0	54	1	53	0.495327	1	CFAP99	0.730727	0.999927
CFH	1	54	2	53	0.617891	1	CFH	0.578935	0.996504
CFHR1	2	54	1	53	1	1	CFHR1	0.708273	0.999927
CFHR3	0	54	1	53	0.495327	1	CFHR3	0.757777	0.999927
CFHR4	2	54	2	53	1	1	CFHR4	0.476578	0.996504
CFHR5	5	54	2	53	0.437347	1	CFHR5	0.274629	0.996504
CFL1	1	54	0	53	1	1	CFL1	0.148098	0.996504
CFLAR	0	54	1	53	0.495327	1	CFLAR	0.441411	0.996504
CFP	0	54	1	53	0.495327	1	CFP	0.819523	0.999927
CFTR	0	54	3	53	0.118024	1	CFTR	0.611575	0.996504
CGB1	1	54	1	53	1	1	CGB1	0.397005	0.996504
CGB2	0	54	2	53	0.242991	1	CGB2	0.321768	0.996504
CGB8	0	54	1	53	0.495327	1	CGB8	0.757777	0.999927
CGN	1	54	2	53	0.617891	1	CGN	0.717487	0.999927
CGNL1	1	54	2	53	0.617891	1	CGNL1	0.803162	0.999927
CGREF1	1	54	0	53	1	1	CGREF1	0.634678	0.996504
CGRRF1	0	54	1	53	0.495327	1	CGRRF1	0.695108	0.996504
CH17-262O2.1	1	54	0	53	1	1	CH17.262O2.1	0.52414	0.996504
CHAC2	1	54	0	53	1	1	CHAC2	0.685339	0.996504
CHADL	1	54	0	53	1	1	CHADL	0.141986	0.996504
CHAF1B	1	54	1	53	1	1	CHAF1B	0.355026	0.996504
CHAMP1	2	54	1	53	1	1	CHAMP1	0.710184	0.999927
CHAT	3	54	1	53	0.617891	1	CHAT	0.338208	0.996504
CHCHD1	1	54	0	53	1	1	CHCHD1	0.281834	0.996504
CHD1	1	54	0	53	1	1	CHD1	0.543776	0.996504
CHD1L	1	54	1	53	1	1	CHD1L	0.289051	0.996504
CHD2	6	54	2	53	0.270222	1	CHD2	0.999258	0.999927
CHD4	2	54	2	53	1	1	CHD4	0.891006	0.999927
CHD5	1	54	3	53	0.363151	1	CHD5	0.996721	0.999927
CHD6	3	54	1	53	0.617891	1	CHD6	0.0643365	0.996504
CHD7	3	54	1	53	0.617891	1	CHD7	0.369928	0.996504
CHD8	3	54	3	53	1	1	CHD8	0.610941	0.996504
CHD9	3	54	3	53	1	1	CHD9	0.697998	0.997905
CHDH	1	54	1	53	1	1	CHDH	0.703399	0.999927
CHEK1	1	54	0	53	1	1	CHEK1	0.839959	0.999927
CHEK2	1	54	1	53	1	1	CHEK2	0.892486	0.999927
CHERP	0	54	1	53	0.495327	1	CHERP	0.987851	0.999927
CHFR	0	54	2	53	0.242991	1	CHFR	0.85099	0.999927
CHGB	1	54	3	53	0.363151	1	CHGB	0.99944	0.999927
CHI3L1	1	54	0	53	1	1	CHI3L1	0.446603	0.996504
CHI3L2	0	54	2	53	0.242991	1	CHI3L2	0.690447	0.996504
CHIA	2	54	2	53	1	1	CHIA	0.425745	0.996504
CHID1	1	54	0	53	1	1	CHID1	0.113705	0.996504
CHIT1	1	54	2	53	0.617891	1	CHIT1	0.653343	0.996504
CHKB	2	54	0	53	0.495327	1	CHKB	0.0742502	0.996504
CHL1	2	54	4	53	0.437347	1	CHL1	0.462194	0.996504
CHML	2	54	1	53	1	1	CHML	0.920179	0.999927
CHMP2A	0	54	1	53	0.495327	1	CHMP2A	0.819523	0.999927
CHMP3	1	54	1	53	1	1	CHMP3	0.826752	0.999927
CHMP4C	1	54	0	53	1	1	CHMP4C	0.536882	0.996504
CHMP6	1	54	0	53	1	1	CHMP6	0.938281	0.999927
CHMP7	0	54	1	53	0.495327	1	CHMP7	0.652702	0.996504
CHN1	1	54	0	53	1	1	CHN1	0.311222	0.996504
CHODL	1	54	0	53	1	1	CHODL	0.996721	0.999927
CHORDC1	1	54	1	53	1	1	CHORDC1	0.594967	0.996504
CHPF	0	54	1	53	0.495327	1	CHPF	0.695108	0.996504
CHPT1	0	54	2	53	0.242991	1	CHPT1	0.322792	0.996504
CHRD	1	54	0	53	1	1	CHRD	0.815957	0.999927
CHRDL1	1	54	0	53	1	1	CHRDL1	0.344517	0.996504
CHRDL2	1	54	1	53	1	1	CHRDL2	0.473691	0.996504
CHRM2	3	54	2	53	1	1	CHRM2	0.137829	0.996504
CHRM5	1	54	1	53	1	1	CHRM5	0.399832	0.996504
CHRNA1	1	54	0	53	1	1	CHRNA1	0.938281	0.999927
CHRNA2	1	54	0	53	1	1	CHRNA2	0.99715	0.999927
CHRNA3	1	54	0	53	1	1	CHRNA3	0.446603	0.996504
CHRNA4	0	54	2	53	0.242991	1	CHRNA4	0.568341	0.996504
CHRNA5	1	54	0	53	1	1	CHRNA5	0.689396	0.996504
CHRNB2	1	54	0	53	1	1	CHRNB2	0.118009	0.996504
CHRNB4	1	54	1	53	1	1	CHRNB4	0.624808	0.996504
CHRND	1	54	0	53	1	1	CHRND	0.894435	0.999927
CHRNG	1	54	1	53	1	1	CHRNG	0.951414	0.999927
CHST1	2	54	1	53	1	1	CHST1	0.738043	0.999927
CHST13	1	54	1	53	1	1	CHST13	0.122482	0.996504
CHST2	2	54	0	53	0.495327	1	CHST2	0.822341	0.999927
CHST3	0	54	1	53	0.495327	1	CHST3	0.652702	0.996504
CHST5	1	54	0	53	1	1	CHST5	0.938281	0.999927
CHST6	0	54	1	53	0.495327	1	CHST6	0.595021	0.996504
CHST7	0	54	1	53	0.495327	1	CHST7	0.36839	0.996504
CHST8	3	54	1	53	0.617891	1	CHST8	0.349499	0.996504
CHST9	1	54	1	53	1	1	CHST9	0.740088	0.999927
CHSY1	0	54	3	53	0.118024	1	CHSY1	0.166685	0.996504
CHSY3	1	54	1	53	1	1	CHSY3	0.483433	0.996504
CHTF18	2	54	1	53	1	1	CHTF18	0.460415	0.996504
CIB1	0	54	1	53	0.495327	1	CIB1	0.652702	0.996504
CIB3	0	54	1	53	0.495327	1	CIB3	0.495266	0.996504
CIC	0	54	2	53	0.242991	1	CIC	0.238529	0.996504
CIITA	0	54	1	53	0.495327	1	CIITA	0.45163	0.996504
CILP	1	54	0	53	1	1	CILP	0.634678	0.996504
CILP2	1	54	3	53	0.363151	1	CILP2	0.543297	0.996504
CIR1	2	54	0	53	0.495327	1	CIR1	0.0669481	0.996504
CIT	3	54	2	53	1	1	CIT	0.10358	0.996504
CITED1	0	54	1	53	0.495327	1	CITED1	0.433612	0.996504
CITED2	1	54	0	53	1	1	CITED2	0.141986	0.996504
CITED4	1	54	1	53	1	1	CITED4	0.826752	0.999927
CKAP4	0	54	1	53	0.495327	1	CKAP4	0.695108	0.996504
CKAP5	0	54	1	53	0.495327	1	CKAP5	0.767529	0.999927
CKM	1	54	0	53	1	1	CKM	0.141986	0.996504
CLASP1	0	54	1	53	0.495327	1	CLASP1	0.695108	0.996504
CLASP2	0	54	1	53	0.495327	1	CLASP2	0.757777	0.999927
CLASRP	1	54	1	53	1	1	CLASRP	0.0532486	0.996504
CLCA1	2	54	1	53	1	1	CLCA1	0.886795	0.999927
CLCA2	1	54	0	53	1	1	CLCA2	0.591789	0.996504
CLCA4	2	54	4	53	0.437347	1	CLCA4	0.653728	0.996504
CLCC1	0	54	1	53	0.495327	1	CLCC1	0.45163	0.996504
CLCN1	4	54	2	53	0.678484	1	CLCN1	0.37969	0.996504
CLCN2	1	54	0	53	1	1	CLCN2	0.383383	0.996504
CLCN4	0	54	2	53	0.242991	1	CLCN4	0.534094	0.996504
CLCN5	2	54	0	53	0.495327	1	CLCN5	0.32247	0.996504
CLCN6	1	54	0	53	1	1	CLCN6	0.863342	0.999927
CLCN7	0	54	1	53	0.495327	1	CLCN7	0.42177	0.996504
CLCNKA	0	54	3	53	0.118024	1	CLCNKA	0.359011	0.996504
CLCNKB	0	54	1	53	0.495327	1	CLCNKB	0.695108	0.996504
CLDN1	0	54	1	53	0.495327	1	CLDN1	0.649626	0.996504
CLDN11	1	54	0	53	1	1	CLDN11	0.727388	0.999927
CLDN14	1	54	0	53	1	1	CLDN14	0.689396	0.996504
CLDN18	1	54	0	53	1	1	CLDN18	0.71489	0.999927
CLDN19	1	54	0	53	1	1	CLDN19	0.508384	0.996504
CLDN2	1	54	0	53	1	1	CLDN2	0.311222	0.996504
CLDN20	1	54	0	53	1	1	CLDN20	0.610879	0.996504
CLDN22	1	54	1	53	1	1	CLDN22	0.413014	0.996504
CLDN23	1	54	1	53	1	1	CLDN23	0.303176	0.996504
CLDN24	0	54	1	53	0.495327	1	CLDN24	0.652702	0.996504
CLDN25	1	54	0	53	1	1	CLDN25	0.281834	0.996504
CLDN3	0	54	1	53	0.495327	1	CLDN3	0.649626	0.996504
CLDN34	1	54	0	53	1	1	CLDN34	0.634678	0.996504
CLDN4	1	54	0	53	1	1	CLDN4	0.311222	0.996504
CLDN7	1	54	0	53	1	1	CLDN7	0.508384	0.996504
CLDN8	0	54	1	53	0.495327	1	CLDN8	0.730727	0.999927
CLDN9	0	54	1	53	0.495327	1	CLDN9	0.419494	0.996504
CLDND1	1	54	0	53	1	1	CLDND1	0.996721	0.999927
CLEC10A	0	54	1	53	0.495327	1	CLEC10A	0.652702	0.996504
CLEC11A	0	54	1	53	0.495327	1	CLEC11A	0.608705	0.996504
CLEC12B	0	54	1	53	0.495327	1	CLEC12B	0.652702	0.996504
CLEC14A	2	54	0	53	0.495327	1	CLEC14A	0.138405	0.996504
CLEC16A	1	54	0	53	1	1	CLEC16A	0.894435	0.999927
CLEC18A	1	54	1	53	1	1	CLEC18A	0.631389	0.996504
CLEC18B	1	54	1	53	1	1	CLEC18B	0.383968	0.996504
CLEC1A	1	54	1	53	1	1	CLEC1A	0.766557	0.999927
CLEC1B	1	54	1	53	1	1	CLEC1B	0.766557	0.999927
CLEC2L	0	54	1	53	0.495327	1	CLEC2L	0.695108	0.996504
CLEC3A	1	54	0	53	1	1	CLEC3A	0.996721	0.999927
CLEC3B	0	54	1	53	0.495327	1	CLEC3B	0.45163	0.996504
CLEC4A	1	54	0	53	1	1	CLEC4A	0.996721	0.999927
CLEC4C	1	54	1	53	1	1	CLEC4C	0.846314	0.999927
CLEC4D	4	54	0	53	0.118024	1	CLEC4D	0.0843783	0.996504
CLEC4F	0	54	1	53	0.495327	1	CLEC4F	0.652702	0.996504
CLEC4M	0	54	2	53	0.242991	1	CLEC4M	0.538852	0.996504
CLEC5A	0	54	2	53	0.242991	1	CLEC5A	0.502174	0.996504
CLEC6A	3	54	0	53	0.242991	1	CLEC6A	0.268893	0.996504
CLEC9A	1	54	0	53	1	1	CLEC9A	0.344517	0.996504
CLGN	1	54	2	53	0.617891	1	CLGN	0.230034	0.996504
CLHC1	0	54	1	53	0.495327	1	CLHC1	0.652702	0.996504
CLIC5	1	54	1	53	1	1	CLIC5	0.516252	0.996504
CLIC6	0	54	2	53	0.242991	1	CLIC6	0.418174	0.996504
CLIP1	2	54	0	53	0.495327	1	CLIP1	0.186338	0.996504
CLIP2	1	54	1	53	1	1	CLIP2	0.930014	0.999927
CLIP3	1	54	2	53	0.617891	1	CLIP3	0.776304	0.999927
CLIP4	1	54	0	53	1	1	CLIP4	0.311222	0.996504
CLMN	2	54	3	53	0.678484	1	CLMN	0.454216	0.996504
CLMP	1	54	0	53	1	1	CLMP	0.997265	0.999927
CLN5	1	54	1	53	1	1	CLN5	0.53544	0.996504
CLNK	0	54	1	53	0.495327	1	CLNK	0.595021	0.996504
CLP1	3	54	0	53	0.242991	1	CLP1	0.123635	0.996504
CLPSL1	0	54	2	53	0.242991	1	CLPSL1	0.975935	0.999927
CLPTM1L	1	54	0	53	1	1	CLPTM1L	0.992469	0.999927
CLRN1	0	54	1	53	0.495327	1	CLRN1	0.928099	0.999927
CLSPN	2	54	3	53	0.678484	1	CLSPN	0.359634	0.996504
CLSTN1	0	54	1	53	0.495327	1	CLSTN1	0.407212	0.996504
CLSTN2	2	54	1	53	1	1	CLSTN2	0.951716	0.999927
CLSTN3	3	54	0	53	0.242991	1	CLSTN3	0.122769	0.996504
CLTC	1	54	0	53	1	1	CLTC	0.536882	0.996504
CLTCL1	0	54	1	53	0.495327	1	CLTCL1	0.545428	0.996504
CLU	1	54	0	53	1	1	CLU	0.839959	0.999927
CLUH	0	54	1	53	0.495327	1	CLUH	0.695108	0.996504
CLUL1	1	54	0	53	1	1	CLUL1	0.115626	0.996504
CLVS1	2	54	0	53	0.495327	1	CLVS1	0.0579748	0.996504
CLVS2	3	54	3	53	1	1	CLVS2	0.162684	0.996504
CMB9-55F22.2	1	54	0	53	1	1	CMB9.55F22.2	0.271748	0.996504
CMBL	2	54	0	53	0.495327	1	CMBL	0.0282188	0.996504
CMIP	0	54	1	53	0.495327	1	CMIP	0.666136	0.996504
CMKLR1	0	54	1	53	0.495327	1	CMKLR1	0.642172	0.996504
CMPK1	1	54	0	53	1	1	CMPK1	0.52414	0.996504
CMPK2	0	54	1	53	0.495327	1	CMPK2	0.407212	0.996504
CMTM5	1	54	0	53	1	1	CMTM5	0.634678	0.996504
CMTR1	0	54	1	53	0.495327	1	CMTR1	0.942899	0.999927
CMTR2	1	54	0	53	1	1	CMTR2	0.634678	0.996504
CMYA5	2	54	1	53	1	1	CMYA5	0.0406734	0.996504
CNBD1	1	54	0	53	1	1	CNBD1	0.141986	0.996504
CNDP1	1	54	0	53	1	1	CNDP1	0.311222	0.996504
CNDP2	1	54	2	53	0.617891	1	CNDP2	0.680559	0.996504
CNGA1	1	54	0	53	1	1	CNGA1	0.99715	0.999927
CNGA2	3	54	1	53	0.617891	1	CNGA2	0.18482	0.996504
CNGA4	1	54	0	53	1	1	CNGA4	0.717714	0.999927
CNGB1	3	54	3	53	1	1	CNGB1	0.78808	0.999927
CNGB3	2	54	2	53	1	1	CNGB3	0.869538	0.999927
CNIH1	1	54	0	53	1	1	CNIH1	0.938281	0.999927
CNIH4	0	54	1	53	0.495327	1	CNIH4	0.441411	0.996504
CNKSR1	1	54	3	53	0.363151	1	CNKSR1	0.516683	0.996504
CNKSR2	2	54	1	53	1	1	CNKSR2	0.903292	0.999927
CNN1	1	54	0	53	1	1	CNN1	0.536882	0.996504
CNNM2	2	54	1	53	1	1	CNNM2	0.813447	0.999927
CNNM4	0	54	1	53	0.495327	1	CNNM4	0.395303	0.996504
CNOT1	1	54	1	53	1	1	CNOT1	0.0321237	0.996504
CNOT10	0	54	1	53	0.495327	1	CNOT10	0.223612	0.996504
CNOT11	0	54	1	53	0.495327	1	CNOT11	0.349986	0.996504
CNOT2	2	54	1	53	1	1	CNOT2	0.381804	0.996504
CNOT3	1	54	0	53	1	1	CNOT3	0.689396	0.996504
CNOT6L	1	54	0	53	1	1	CNOT6L	0.591789	0.996504
CNP	1	54	1	53	1	1	CNP	0.859128	0.999927
CNPPD1	0	54	1	53	0.495327	1	CNPPD1	0.652702	0.996504
CNR1	1	54	0	53	1	1	CNR1	0.118009	0.996504
CNR2	1	54	1	53	1	1	CNR2	0.220524	0.996504
CNST	0	54	1	53	0.495327	1	CNST	0.939529	0.999927
CNTF	0	54	1	53	0.495327	1	CNTF	0.652702	0.996504
CNTLN	3	54	2	53	1	1	CNTLN	0.267673	0.996504
CNTN1	0	54	5	53	0.0269939	1	CNTN1	0.0553216	0.996504
CNTN2	1	54	0	53	1	1	CNTN2	0.628674	0.996504
CNTN3	1	54	1	53	1	1	CNTN3	0.532132	0.996504
CNTN4	3	54	1	53	0.617891	1	CNTN4	0.28793	0.996504
CNTN5	4	54	1	53	0.363151	1	CNTN5	0.803109	0.999927
CNTN6	3	54	3	53	1	1	CNTN6	0.754654	0.999927
CNTNAP1	2	54	1	53	1	1	CNTNAP1	0.750652	0.999927
CNTNAP2	8	54	2	53	0.0929687	1	CNTNAP2	0.206274	0.996504
CNTNAP3	2	54	3	53	0.678484	1	CNTNAP3	0.638351	0.996504
CNTNAP3B	0	54	1	53	0.495327	1	CNTNAP3B	0.958581	0.999927
CNTNAP4	4	54	5	53	0.741716	1	CNTNAP4	0.89783	0.999927
CNTNAP5	4	54	4	53	1	1	CNTNAP5	0.99313	0.999927
CNTRL	0	54	1	53	0.495327	1	CNTRL	0.652702	0.996504
COA6	0	54	1	53	0.495327	1	COA6	0.652702	0.996504
COASY	0	54	2	53	0.242991	1	COASY	0.31704	0.996504
COBL	4	54	3	53	1	1	COBL	0.26306	0.996504
COCH	1	54	0	53	1	1	COCH	0.311222	0.996504
COG5	1	54	1	53	1	1	COG5	0.18336	0.996504
COG7	1	54	1	53	1	1	COG7	0.863951	0.999927
COL11A1	11	54	10	53	0.844889	1	COL11A1	0.436564	0.996504
COL12A1	3	54	3	53	1	1	COL12A1	0.487357	0.996504
COL13A1	2	54	0	53	0.495327	1	COL13A1	0.527802	0.996504
COL14A1	1	54	1	53	1	1	COL14A1	0.915388	0.999927
COL15A1	4	54	1	53	0.363151	1	COL15A1	0.0357154	0.996504
COL16A1	2	54	1	53	1	1	COL16A1	0.235167	0.996504
COL17A1	1	54	0	53	1	1	COL17A1	0.667487	0.996504
COL18A1	2	54	0	53	0.495327	1	COL18A1	0.962056	0.999927
COL19A1	6	54	4	53	0.741716	1	COL19A1	0.352387	0.996504
COL1A1	1	54	0	53	1	1	COL1A1	0.71489	0.999927
COL1A2	3	54	2	53	1	1	COL1A2	0.881459	0.999927
COL20A1	0	54	1	53	0.495327	1	COL20A1	0.441411	0.996504
COL21A1	3	54	2	53	1	1	COL21A1	0.851443	0.999927
COL22A1	9	54	2	53	0.0281212	1	COL22A1	0.0628148	0.996504
COL23A1	0	54	1	53	0.495327	1	COL23A1	0.618206	0.996504
COL24A1	3	54	4	53	0.715888	1	COL24A1	0.497563	0.996504
COL25A1	2	54	1	53	1	1	COL25A1	0.618262	0.996504
COL26A1	0	54	3	53	0.118024	1	COL26A1	0.269273	0.996504
COL27A1	1	54	3	53	0.363151	1	COL27A1	0.22567	0.996504
COL28A1	2	54	4	53	0.437347	1	COL28A1	0.894745	0.999927
COL2A1	0	54	3	53	0.118024	1	COL2A1	0.626985	0.996504
COL3A1	3	54	4	53	0.715888	1	COL3A1	0.4788	0.996504
COL4A1	1	54	4	53	0.205484	1	COL4A1	0.613222	0.996504
COL4A2	2	54	4	53	0.437347	1	COL4A2	0.40512	0.996504
COL4A3	1	54	1	53	1	1	COL4A3	0.36388	0.996504
COL4A4	2	54	2	53	1	1	COL4A4	0.10359	0.996504
COL4A5	0	54	3	53	0.118024	1	COL4A5	0.308497	0.996504
COL4A6	1	54	1	53	1	1	COL4A6	0.447424	0.996504
COL5A1	4	54	4	53	1	1	COL5A1	0.498715	0.996504
COL5A2	2	54	2	53	1	1	COL5A2	0.384718	0.996504
COL5A3	3	54	2	53	1	1	COL5A3	0.912512	0.999927
COL6A1	2	54	2	53	1	1	COL6A1	0.154421	0.996504
COL6A2	2	54	1	53	1	1	COL6A2	0.0912469	0.996504
COL6A3	2	54	5	53	0.270222	1	COL6A3	0.33013	0.996504
COL6A5	2	54	5	53	0.270222	1	COL6A5	0.439157	0.996504
COL6A6	4	54	7	53	0.323291	1	COL6A6	0.266305	0.996504
COL7A1	2	54	2	53	1	1	COL7A1	0.885964	0.999927
COL8A1	0	54	1	53	0.495327	1	COL8A1	0.419494	0.996504
COL9A1	1	54	4	53	0.205484	1	COL9A1	0.0874543	0.996504
COL9A2	0	54	1	53	0.495327	1	COL9A2	0.652702	0.996504
COL9A3	2	54	0	53	0.495327	1	COL9A3	0.294057	0.996504
COLCA2	0	54	1	53	0.495327	1	COLCA2	0.819523	0.999927
COLEC12	1	54	1	53	1	1	COLEC12	0.505572	0.996504
COLGALT2	1	54	0	53	1	1	COLGALT2	0.815957	0.999927
COLQ	0	54	2	53	0.242991	1	COLQ	0.939247	0.999927
COMMD2	1	54	0	53	1	1	COMMD2	0.996721	0.999927
COMMD3-BMI1	1	54	0	53	1	1	COMMD3.BMI1	0.141986	0.996504
COMMD8	1	54	0	53	1	1	COMMD8	0.344517	0.996504
COMP	1	54	0	53	1	1	COMP	0.446603	0.996504
COMT	0	54	1	53	0.495327	1	COMT	0.652702	0.996504
COMTD1	1	54	0	53	1	1	COMTD1	0.938281	0.999927
COPB1	2	54	1	53	1	1	COPB1	0.157568	0.996504
COPB2	0	54	1	53	0.495327	1	COPB2	0.695108	0.996504
COPE	0	54	1	53	0.495327	1	COPE	0.652702	0.996504
COPG1	0	54	1	53	0.495327	1	COPG1	0.349986	0.996504
COPG2	0	54	1	53	0.495327	1	COPG2	0.880996	0.999927
COPRS	1	54	0	53	1	1	COPRS	0.344517	0.996504
COPS2	1	54	0	53	1	1	COPS2	0.938281	0.999927
COPS4	1	54	1	53	1	1	COPS4	0.456325	0.996504
COQ7	1	54	0	53	1	1	COQ7	0.148098	0.996504
COQ9	1	54	0	53	1	1	COQ9	0.508384	0.996504
CORIN	1	54	1	53	1	1	CORIN	0.46789	0.996504
CORO1B	2	54	0	53	0.495327	1	CORO1B	0.463343	0.996504
CORO2A	2	54	0	53	0.495327	1	CORO2A	0.334983	0.996504
CORO2B	1	54	0	53	1	1	CORO2B	0.634678	0.996504
COX10	0	54	1	53	0.495327	1	COX10	0.958581	0.999927
COX18	1	54	0	53	1	1	COX18	0.40186	0.996504
COX5A	1	54	0	53	1	1	COX5A	0.689396	0.996504
COX6B2	1	54	0	53	1	1	COX6B2	0.727388	0.999927
COX7C	2	54	1	53	1	1	COX7C	0.649202	0.996504
CP	0	54	1	53	0.495327	1	CP	0.666136	0.996504
CPA1	1	54	1	53	1	1	CPA1	0.641543	0.996504
CPA2	0	54	1	53	0.495327	1	CPA2	0.933116	0.999927
CPA3	1	54	0	53	1	1	CPA3	0.815957	0.999927
CPA4	0	54	1	53	0.495327	1	CPA4	0.652702	0.996504
CPA5	0	54	1	53	0.495327	1	CPA5	0.652702	0.996504
CPA6	1	54	2	53	0.617891	1	CPA6	0.528526	0.996504
CPAMD8	2	54	3	53	0.678484	1	CPAMD8	0.670412	0.996504
CPB1	1	54	2	53	0.617891	1	CPB1	0.214359	0.996504
CPB2	0	54	1	53	0.495327	1	CPB2	0.942899	0.999927
CPD	1	54	0	53	1	1	CPD	0.240878	0.996504
CPEB2	1	54	1	53	1	1	CPEB2	0.617531	0.996504
CPEB3	0	54	1	53	0.495327	1	CPEB3	0.45163	0.996504
CPEB4	0	54	2	53	0.242991	1	CPEB4	0.998927	0.999927
CPED1	1	54	1	53	1	1	CPED1	0.37096	0.996504
CPLX1	1	54	0	53	1	1	CPLX1	0.634678	0.996504
CPLX3	1	54	0	53	1	1	CPLX3	0.815957	0.999927
CPLX4	1	54	0	53	1	1	CPLX4	0.446603	0.996504
CPN2	0	54	1	53	0.495327	1	CPN2	0.695108	0.996504
CPNE1	2	54	1	53	1	1	CPNE1	0.560347	0.996504
CPNE3	0	54	2	53	0.242991	1	CPNE3	0.674831	0.996504
CPNE4	0	54	2	53	0.242991	1	CPNE4	0.274152	0.996504
CPNE7	0	54	2	53	0.242991	1	CPNE7	0.157436	0.996504
CPNE8	1	54	1	53	1	1	CPNE8	0.515291	0.996504
CPNE9	0	54	1	53	0.495327	1	CPNE9	0.395303	0.996504
CPO	1	54	1	53	1	1	CPO	0.661093	0.996504
CPOX	0	54	1	53	0.495327	1	CPOX	0.495266	0.996504
CPPED1	1	54	1	53	1	1	CPPED1	0.326142	0.996504
CPQ	1	54	1	53	1	1	CPQ	0.215029	0.996504
CPS1	7	54	3	53	0.319853	1	CPS1	0.565424	0.996504
CPSF1	1	54	0	53	1	1	CPSF1	0.805974	0.999927
[truncated: 8,765 more rows]

## Sheet: Table S3
HALLMARK_TNFA_SIGNALING_VIA_NFKB	http://www.gsea-msigdb.org/gsea/msigdb/human/geneset/HALLMARK_TNFA_SIGNALING_VIA_NFKB	JUNB	CXCL2	ATF3	NFKBIA	TNFAIP3	PTGS2	CXCL1	IER3	CD83	CCL20	CXCL3	MAFF	NFKB2	TNFAIP2	HBEGF	KLF6	BIRC3	PLAUR	ZFP36	ICAM1	JUN	EGR3	IL1B	BCL2A1	PPP1R15A	ZC3H12A	SOD2	NR4A2	IL1A	RELB	TRAF1	BTG2	DUSP1	MAP3K8	ETS2	F3	SDC4	EGR1	IL6	TNF	KDM6B	NFKB1	LIF	PTX3	FOSL1	NR4A1	JAG1	CCL4
HALLMARK_HYPOXIA	http://www.gsea-msigdb.org/gsea/msigdb/human/geneset/HALLMARK_HYPOXIA	PGK1	PDK1	GBE1	PFKL	ALDOA	ENO2	PGM1	NDRG1	HK2	ALDOC	GPI	MXI1	SLC2A1	P4HA1	ADM	P4HA2	ENO1	PFKP	AK4	FAM162A	PFKFB3	VEGFA	BNIP3L	TPI1	ERO1A	KDM3A	CCNG2	LDHA	GYS1	GAPDH	BHLHE40	ANGPTL4	JUN	SERPINE1	LOX	GCK	PPFIA4	MAFF	DDIT4	SLC2A3	IGFBP3	NFIL3	FOS	RBPJ	HK1	CITED2	ISG20	GALK1
HALLMARK_CHOLESTEROL_HOMEOSTASIS	http://www.gsea-msigdb.org/gsea/msigdb/human/geneset/HALLMARK_CHOLESTEROL_HOMEOSTASIS	FDPS	CYP51A1	IDI1	FDFT1	DHCR7	SQLE	HMGCS1	NSDHL	LSS	MVD	LDLR	TM7SF2	ALDOC	EBP	SCD	PMVK	MVK	LPL	SC5D	FADS2	HMGCR	HSD17B7	ANXA13	SREBF2	PCYT2	ACSS2	ATF3	ADH4	ETHE1	ECH1	CBS	GUSB	FASN	LGALS3	ATF5	ANXA5	TP53INP1	CHKA	GSTM2	ACAT2	AVPR1A	PLSCR1	CLU	ERRFI1	TRIB3	CXCL16	TNFRSF12A	ACTG1
HALLMARK_MITOTIC_SPINDLE	http://www.gsea-msigdb.org/gsea/msigdb/human/geneset/HALLMARK_MITOTIC_SPINDLE	ARHGEF2	CLASP1	KIF11	KIF23	ALS2	ARF6	MYO9B	MYH9	TUBGCP3	CKAP5	RACGAP1	PREX1	ARHGEF3	NUMA1	SPTBN1	KIF2C	KIF5B	TTK	APC	CEP250	PAFAH1B1	CDC42EP2	KIF3B	CCDC88A	KIF15	BIRC5	CNTROB	NF1	TSC1	CDC27	CNTRL	TUBGCP5	KIF4A	MAPRE1	FGD6	BRCA2	PLK1	RASA1	NEK2	WASF1	TOP2A	TRIO	ARHGEF11	KATNB1	PRC1	ANLN	CDK5RAP2	SMC3
HALLMARK_WNT_BETA_CATENIN_SIGNALING	http://www.gsea-msigdb.org/gsea/msigdb/human/geneset/HALLMARK_WNT_BETA_CATENIN_SIGNALING	MYC	CTNNB1	JAG2	NOTCH1	DLL1	AXIN2	PSEN2	FZD1	NOTCH4	LEF1	AXIN1	NKD1	WNT5B	CUL1	JAG1	MAML1	KAT2A	GNAI1	WNT6	PTCH1	NCOR2	DKK4	HDAC2	DKK1	TCF7	WNT1	NUMB	ADAM17	DVL2	PPARD	NCSTN	HDAC5	CCND2	FRAT1	CSNK1E	RBPJ	FZD8	TP53	SKP2	HEY2	HEY1	HDAC11
HALLMARK_TGF_BETA_SIGNALING	http://www.gsea-msigdb.org/gsea/msigdb/human/geneset/HALLMARK_TGF_BETA_SIGNALING	TGFBR1	SMAD7	TGFB1	SMURF2	SMURF1	BMPR2	SKIL	SKI	ACVR1	PMEPA1	NCOR2	SERPINE1	JUNB	SMAD1	SMAD6	PPP1R15A	TGIF1	FURIN	SMAD3	FKBP1A	MAP3K7	BMPR1A	CTNNB1	HIPK2	KLF10	BMP2	ENG	APC	PPM1A	XIAP	CDH1	ID1	LEFTY2	CDKN1C	TRIM33	RAB31	TJP1	SLC20A1	CDK9	ID3	NOG	ARID4B	IFNGR2	ID2	PPP1CA	SPTBN1	WWTR1	BCAR3
HALLMARK_IL6_JAK_STAT3_SIGNALING	http://www.gsea-msigdb.org/gsea/msigdb/human/geneset/HALLMARK_IL6_JAK_STAT3_SIGNALING	IL4R	IL6ST	STAT1	IL1R1	CSF2RB	SOCS3	STAT3	OSMR	IL2RG	IFNGR1	TYK2	IL13RA1	TLR2	IFNGR2	IL10RB	IL6	IL1R2	IL3RA	IFNAR1	TNFRSF1A	MYD88	ACVR1B	CSF3R	ITGB3	REG1A	CXCL1	A2M	CSF2RA	IL15RA	IRF9	PDGFC	HAX1	BAK1	EBI3	INHBE	CRLF2	TNFRSF1B	CD14	PTPN1	PTPN2	IL1B	CSF1	IL18R1	TNF	PF4	CXCL13	LTBR	FAS
HALLMARK_DNA_REPAIR	http://www.gsea-msigdb.org/gsea/msigdb/human/geneset/HALLMARK_DNA_REPAIR	POLR2H	POLR2A	POLR2G	POLR2E	POLR2J	POLR2F	POLR2C	POLR2K	GTF2H3	POLR2D	ERCC3	DDB2	POLR1C	XPC	PCNA	POLR2I	SUPT4H1	POLD3	POLR3GL	POLR3C	GTF2B	POLR1D	NCBP2	NELFE	GTF2F1	ERCC5	LIG1	ERCC1	ERCC4	POLD4	NELFB	RFC2	ELL	TAF10	RRM2B	SUPT5H	RPA3	SNAPC5	SSRP1	RFC3	RPA2	ELOA	TAF12	NELFCD	TAF13	TAF6	TAF9	GTF2A2
HALLMARK_G2M_CHECKPOINT	http://www.gsea-msigdb.org/gsea/msigdb/human/geneset/HALLMARK_G2M_CHECKPOINT	AURKA	CCNA2	TOP2A	CCNB2	CENPA	BIRC5	CDC20	PLK1	TTK	PRC1	NDC80	KIF11	NUSAP1	CKS2	KIF2C	MKI67	AURKB	TPX2	SMC4	BUB1	CENPF	RACGAP1	CENPE	KIF23	UBE2C	MCM6	MCM3	PTTG1	CDK1	KIF4A	ESPL1	MAD2L1	NEK2	KIF22	HMMR	KPNA2	CDKN3	CDC25A	H2AX	CDC25B	PLK4	CDC6	CCNF	MCM5	LMNB1	E2F3	KIF15	CHEK1
HALLMARK_APOPTOSIS	http://www.gsea-msigdb.org/gsea/msigdb/human/geneset/HALLMARK_APOPTOSIS	CASP3	CASP9	DFFA	CASP7	CFLAR	BIRC3	PMAIP1	CASP8	JUN	BCL2L11	MCL1	IL1B	SPTAN1	DIABLO	BAX	BIK	IL1A	BID	CDKN1A	GADD45A	DDIT3	CDKN1B	TNF	GSN	TNFSF10	CASP6	SQSTM1	FASLG	EGR3	CD44	FAS	IL18	IGFBP6	PRF1	DAP	CCND1	BTG3	F2R	SATB1	BNIP3L	CASP4	TNFRSF12A	CREBBP	RHOB	GPX3	PDGFRB	TSPO	CCND2
HALLMARK_NOTCH_SIGNALING	http://www.gsea-msigdb.org/gsea/msigdb/human/geneset/HALLMARK_NOTCH_SIGNALING	JAG1	NOTCH3	NOTCH2	APH1A	HES1	CCND1	FZD1	PSEN2	FZD7	DTX1	DLL1	FZD5	MAML2	NOTCH1	PSENEN	WNT5A	CUL1	WNT2	DTX4	SAP30	PPARD	KAT2A	HEYL	SKP1	RBX1	TCF7L2	ARRB1	LFNG	PRKCA	DTX2	ST3GAL6	FBXW11
HALLMARK_ADIPOGENESIS	http://www.gsea-msigdb.org/gsea/msigdb/human/geneset/HALLMARK_ADIPOGENESIS	FABP4	ADIPOQ	PPARG	LIPE	DGAT1	LPL	CPT2	CD36	GPAM	ADIPOR2	ACAA2	ETFB	ACOX1	ACADM	HADH	IDH1	SORBS1	ACADS	UCK1	SCP2	DECR1	CDKN2C	TALDO1	TST	MCCC1	PGM1	REEP5	BCL2L13	SLC25A10	ME1	PHYH	PIM3	YWHAG	NDUFAB1	GPD2	ADIG	ECHS1	QDPR	CS	ECH1	SLC25A1	ACADL	TOB1	GRPEL1	CRAT	GBE1	CAVIN2	SCARB1
HALLMARK_ESTROGEN_RESPONSE_EARLY	http://www.gsea-msigdb.org/gsea/msigdb/human/geneset/HALLMARK_ESTROGEN_RESPONSE_EARLY	GREB1	CA12	SLC9A3R1	MYB	ANXA9	IGFBP4	SYBU	NPY1R	PDZK1	NRIP1	MLPH	HSPB8	EGR3	KRT19	LRIG1	KDM4B	PGR	RHOBTB3	TPD52L1	ELOVL2	RET	TPBG	TFF1	MAPT	SCNN1A	ABAT	FLNB	XBP1	CELSR2	RAB31	MYBL1	MREG	FAM102A	MSMB	STC2	RETREG1	SIAH2	ZNF185	SLC19A2	SLC1A4	FHL2	BCL2	PMAIP1	AREG	OVOL2	TSKU	ADCY9	RASGRP1
HALLMARK_ESTROGEN_RESPONSE_LATE	http://www.gsea-msigdb.org/gsea/msigdb/human/geneset/HALLMARK_ESTROGEN_RESPONSE_LATE	TFF1	SLC9A3R1	TPD52L1	PRSS23	CA12	PDZK1	ANXA9	CELSR2	TJP3	PGR	RET	MYB	TPBG	EGR3	ARL3	OLFM1	NPY1R	SCNN1A	XBP1	AREG	IL17RB	NRIP1	ASS1	TFF3	FKBP4	SLC27A2	SEMA3B	GPER1	LLGL2	AGR2	KRT19	CCN5	BLVRB	FLNB	PDCD4	CALCR	IGFBP4	DNAJC12	TIAM1	TSPAN13	CXCL12	RAB31	PKP3	CYP26B1	FKBP5	SIAH2	ISG20	TMPRSS3
HALLMARK_ANDROGEN_RESPONSE	http://www.gsea-msigdb.org/gsea/msigdb/human/geneset/HALLMARK_ANDROGEN_RESPONSE	KLK3	KLK2	ACSL3	PIAS1	CAMKK2	NKX3-1	TMPRSS2	APPBP2	CENPN	BMPR1B	MAF	FADS1	ZBTB10	HMGCR	SPCS3	INSIG1	NGLY1	UBE2J1	ELK4	ABCC4	ELOVL5	ALDH1A3	TARP	AZGP1	ABHD2	SAT1	DBI	DHCR24	SORD	STK39	TPD52	IDI1	B2M	MAP7	DNAJB9	FKBP5	HERC3	PGM3	HOMER2	ELL2	UAP1	SEC24D	LMAN1	PMEPA1	INPP4B	RRP12	SELENOP	NDRG1
HALLMARK_MYOGENESIS	http://www.gsea-msigdb.org/gsea/msigdb/human/geneset/HALLMARK_MYOGENESIS	ACTA1	TNNI2	MYL1	TNNC1	TNNC2	MYH3	MYL11	TNNT3	TNNT2	CASQ2	ACTC1	MYOM1	MYL4	MYBPH	MYH7	MYH8	ACTN2	TNNI1	CRYAB	SGCG	HRC	TNNT1	DES	MYOZ1	RYR1	CSRP3	ADAM12	ATP2A1	CKM	SVIL	MYOM2	MYL6B	TPM2	MYL2	CKMT2	BIN1	MYH1	ENO3	FLII	FXYD1	TPM3	DMD	IGFBP3	CHRNB1	SPEG	FHL1	ACTN3	TCAP
HALLMARK_PROTEIN_SECRETION	http://www.gsea-msigdb.org/gsea/msigdb/human/geneset/HALLMARK_PROTEIN_SECRETION	ARCN1	TMED10	COPB2	RAB14	ATP7A	COPB1	LAMP2	EGFR	IGF2R	COPE	PPT1	AP3S1	BET1	CLCN3	AP2S1	CLTC	AP2M1	RER1	KIF1B	ARF1	OCRL	ICA1	MON2	ARFGEF2	TMED2	NAPG	TMX1	PAM	SCAMP1	SH3GL2	RAB2A	COG2	VAMP3	ERGIC3	DOP1A	VAMP4	VPS4B	NAPA	GNAS	STX7	SEC22B	VPS45	STX16	YKT6	SNX2	ARFGEF1	CLTA	CLN5
HALLMARK_INTERFERON_ALPHA_RESPONSE	http://www.gsea-msigdb.org/gsea/msigdb/human/geneset/HALLMARK_INTERFERON_ALPHA_RESPONSE	MX1	ISG15	OAS1	IFIT3	IFI44	IFI35	IRF7	RSAD2	IFI44L	IFITM1	IFI27	IRF9	OASL	EIF2AK2	IFIT2	CXCL10	TAP1	SP110	DDX60	UBE2L6	USP18	PSMB8	IFIH1	BST2	LGALS3BP	ADAR	ISG20	GBP2	IRF1	PLSCR1	PSMB9	HERC6	SAMD9	CMPK2	IFITM3	RTP4	STAT2	SAMD9L	LY6E	IFITM2	HELZ2	CXCL11	TRIM21	PARP14	TRIM26	PARP12	NMI	RNF31
HALLMARK_INTERFERON_GAMMA_RESPONSE	http://www.gsea-msigdb.org/gsea/msigdb/human/geneset/HALLMARK_INTERFERON_GAMMA_RESPONSE	STAT1	ISG15	IFIT1	MX1	IFIT3	IFI35	IRF7	IFIT2	OAS2	TAP1	EIF2AK2	RSAD2	MX2	IRF1	OAS3	TNFSF10	IRF9	CXCL10	IFI44	BST2	XAF1	SP110	OASL	PSMB8	IFI44L	IFITM3	DDX60	LGALS3BP	GBP4	IRF8	PSMB9	PML	IFIH1	UBE2L6	IFI27	ADAR	LY6E	STAT2	CXCL9	IL10RA	PLA2G4A	TRIM21	USP18	PTGS2	EPSTI1	C1S	RIGI	IL15
HALLMARK_APICAL_JUNCTION	http://www.gsea-msigdb.org/gsea/msigdb/human/geneset/HALLMARK_APICAL_JUNCTION	ACTN1	CLDN7	ACTN3	CLDN19	DLG1	TJP1	COL17A1	NECTIN1	CLDN9	CDH3	CTNND1	CDH1	LIMA1	VCL	SHROOM2	NECTIN3	NECTIN2	CLDN14	PTPRC	THY1	VASP	ITGB1	ZYX	ACTN4	CLDN4	CADM3	ITGA3	NF2	B4GALT1	NEXN	CDH6	ADAM15	PTK2	HADH	LAMB3	CLDN11	CDH4	IRS1	SORBS3	CLDN8	EVL	CLDN15	THBS3	NECTIN4	JAM3	CDH11	ITGB4	RASA1
HALLMARK_APICAL_SURFACE	http://www.gsea-msigdb.org/gsea/msigdb/human/geneset/HALLMARK_APICAL_SURFACE	B4GALT1	RHCG	MAL	LYPD3	PKHD1	ATP6V0A4	CRYBG1	SHROOM2	SRPX	MDGA1	TMEM8B	THY1	PCSK9	EPHB4	DCBLD2	GHRL	LYN	GAS1	FLOT2	PLAUR	AKAP7	ATP8B1	EFNA5	SLC34A3	APP	GSTM3	HSPB1	SLC2A4	IL2RB	RTN4RL1	NCOA6	SULF2	ADAM10	BRCA1	GATA3	AFAP1L2	IL2RG	CD160	ADIPOR2	SLC22A12	NTNG1	SCUBE1	CX3CL1	CROCC
HALLMARK_HEDGEHOG_SIGNALING	http://www.gsea-msigdb.org/gsea/msigdb/human/geneset/HALLMARK_HEDGEHOG_SIGNALING	SHH	PTCH1	NRCAM	NRP1	SCG2	AMOT	UNC5C	ADGRG1	HEY1	GLI1	THY1	SLIT1	CDK6	HEY2	NRP2	TLE3	TLE1	L1CAM	PLG	NKX6-1	NF1	RASA1	ETS2	RTN1	CRMP1	MYH9	VEGFA	CELSR1	CNTFR	ACHE	PML	CDK5R1	VLDLR	OPHN1	LDB1	DPYSL2
HALLMARK_COMPLEMENT	http://www.gsea-msigdb.org/gsea/msigdb/human/geneset/HALLMARK_COMPLEMENT	C2	C1S	CFB	C1R	SERPINE1	MMP14	SERPING1	CTSL	F5	MMP13	F7	CTSS	LGMN	PLG	C1QA	CASP1	GZMA	ADAM9	CALM3	C1QC	TIMP1	DPP4	KLK1	KLKB1	CD59	CR2	MMP15	LAP3	SPOCK2	F10	CTSB	SERPINA1	CTSO	CD40LG	CBLB	PDP1	C4BPB	PLEK	GP9	PLAUR	C3	F2	CASP4	STX4	CTSC	USP15	CR1	DUSP6
HALLMARK_UNFOLDED_PROTEIN_RESPONSE	http://www.gsea-msigdb.org/gsea/msigdb/human/geneset/HALLMARK_UNFOLDED_PROTEIN_RESPONSE	ATF4	HERPUD1	PARN	EXOSC4	HSP90B1	XBP1	EXOSC9	HSPA5	ATF3	EXOSC1	EXOSC5	ASNS	ARFGAP1	WFS1	SRPRB	DNAJB9	TSPYL2	NFYA	CALR	KHSRP	DNAJC3	EXOSC2	NOP14	ATF6	HYOU1	RRP9	NOP56	CXXC1	IGFBP1	CNOT4	DCP2	PDIA6	ATP6V0D1	PREB	SEC31A	GOSR2	SERP1	NFYB	NHP2	DCTN1	SLC7A5	SSR1	EDEM1	EDC4	EIF2AK3	MTHFD2	SRPRA	NOLC1
HALLMARK_PI3K_AKT_MTOR_SIGNALING	http://www.gsea-msigdb.org/gsea/msigdb/human/geneset/HALLMARK_PI3K_AKT_MTOR_SIGNALING	MAPK8	PIK3R3	GRB2	NFKBIB	MAP2K6	MAPK9	AKT1	MAPK1	PLCG1	TRIB3	GSK3B	MAP2K3	CDKN1A	RAC1	RIPK1	AKT1S1	ACTR2	PRKAR2A	YWHAB	HRAS	PDK1	PIKFYVE	TBK1	ACTR3	E2F1	MYD88	ITPR2	SQSTM1	RPS6KA1	PTPN11	MAPKAP1	PLCB1	RAF1	CAMK4	RPTOR	CFL1	CDK4	TRAF2	GNGT1	UBE2N	ADCY2	CDKN1B	VAV3	FGF6	ECSIT	RALB	ARF1	MKNK1
HALLMARK_MTORC1_SIGNALING	http://www.gsea-msigdb.org/gsea/msigdb/human/geneset/HALLMARK_MTORC1_SIGNALING	FADS1	DDIT4	CALR	HK2	PGK1	SLC7A5	CTSC	ACSL3	SLC1A5	M6PR	TFRC	DDIT3	TMEM97	IFRD1	PLOD2	TUBA4A	PSAT1	CORO1A	LDHA	MTHFD2	FADS2	VLDLR	WARS1	SCD	P4HA1	ACTR2	IDH1	SLC2A1	GBE1	SERPINH1	NUPR1	PSMG1	PSPH	NAMPT	CDKN1A	BHLHE40	HSPA9	HSPA5	EGLN3	LGMN	PNP	XBP1	SLA	DDX39A	HSPE1	ACLY	SLC7A11	SSR1
HALLMARK_E2F_TARGETS	http://www.gsea-msigdb.org/gsea/msigdb/human/geneset/HALLMARK_E2F_TARGETS	AURKA	BRCA2	CCP110	CENPE	CKS2	DCLRE1B	DNMT1	DONSON	EED	GINS1	GINS4	H2AZ1	LIG1	MAD2L1	MCM2	MCM4	MCM5	MCM7	MELK	MMS22L	NAA38	NASP	NUDT21	NUP205	ORC6	PCNA	PLK4	POLE	PRIM2	RAD51AP1	RFC2	RPA2	RPA3	SUV39H1	TMPO	UBE2T	WDR90	CDK1	MCM3	TOP2A	MCM6	BIRC5	CCNB2	RRM2	HMGB2	BUB1B	RFC3	EZH2
HALLMARK_MYC_TARGETS_V1	http://www.gsea-msigdb.org/gsea/msigdb/human/geneset/HALLMARK_MYC_TARGETS_V1	PCNA	PSMD8	PSMD7	SET	SNRPA1	RAN	SRSF2	G3BP1	STARD7	NPM1	BUB3	EIF3D	XPO1	FBL	EIF4A1	CANX	NAP1L1	CBX3	CCT3	C1QBP	U2AF1	UBE2L3	SSBP1	SRSF1	TCP1	MCM2	EIF3B	PSMD14	SNRPA	PWP1	APEX1	TXNL4A	HNRNPR	PSMB2	HPRT1	MCM6	NME1	SNRPD1	EEF1B2	HSPD1	CAD	RPL18	PGK1	DDX18	RPS2	LDHA	RUVBL2	RNPS1
HALLMARK_MYC_TARGETS_V2	http://www.gsea-msigdb.org/gsea/msigdb/human/geneset/HALLMARK_MYC_TARGETS_V2	SLC19A1	MRTO4	TMEM97	RRP9	PES1	TFB2M	EXOSC5	IPO4	NDUFAF4	NOC4L	MYC	SRM	PA2G4	GNL3	NOLC1	WDR43	RABEPK	NOP16	TBRG4	DDX18	NIP7	WDR74	BYSL	HSPD1	PLK4	NOP2	PPAN	NOP56	RCL1	NPM1	AIMP2	RRP12	PPRC1	TCOF1	MCM5	HK2	CBX3	PLK1	PHB1	MCM4	CDK4	DUSP2	MYBBP1A	UTP20	PRMT3	FARSA	MAP3K6	LAS1L
HALLMARK_EPITHELIAL_MESENCHYMAL_TRANSITION	http://www.gsea-msigdb.org/gsea/msigdb/human/geneset/HALLMARK_EPITHELIAL_MESENCHYMAL_TRANSITION	COL3A1	COL5A2	COL5A1	FBN1	COL1A1	FN1	COL6A3	SERPINE1	COL1A2	COL4A1	COL4A2	VCAN	IGFBP3	TGFBI	SPARC	LUM	LAMC1	LOX	LAMC2	CCN2	TAGLN	COL7A1	LOXL2	COL6A2	ITGAV	THBS2	COL16A1	NNMT	TPM1	CDH2	MMP2	COL11A1	THBS1	FAP	BGN	SERPINH1	FSTL1	POSTN	THY1	SPP1	TNC	TFPI2	NID2	ITGB5	MMP3	VIM	LOXL1	FBLN5
HALLMARK_INFLAMMATORY_RESPONSE	http://www.gsea-msigdb.org/gsea/msigdb/human/geneset/HALLMARK_INFLAMMATORY_RESPONSE	CXCL10	CCL2	CCL5	FPR1	CCL20	IL1A	CXCL8	CCL7	CCL22	CXCL11	CCR7	EDN1	CD40	CXCL9	IL6	IL1B	TLR2	IL1R1	CD69	ICAM1	CCRL2	AQP9	EREG	C3AR1	GNA15	CMKLR1	PTGER4	LIF	IL15	NAMPT	OPRK1	ITGB8	PTAFR	ADM	PLAUR	NFKB1	INHBA	OSM	TNFSF10	TNFSF15	IFNGR2	ADGRE1	IL12B	CSF1	CXCL6	TNFRSF9	LYN	ACVR2A
HALLMARK_XENOBIOTIC_METABOLISM	http://www.gsea-msigdb.org/gsea/msigdb/human/geneset/HALLMARK_XENOBIOTIC_METABOLISM	CYP1A1	FAH	DCXR	CYP1A2	GSTA3	CYP2J2	CYP27A1	ADH1C	UGDH	ASL	NQO1	ALAS1	GSTM4	CYP2C18	PTS	CYB5A	ACOX2	EPHX1	LCAT	SLC35D1	GSS	FMO3	IDH1	AKR1C3	SLC22A1	GSTO1	ARG1	CDO1	FMO1	ALDH9A1	POR	NDRG2	UPB1	ECH1	PTGES	PDK4	AHCY	COMT	AOX1	CFB	DDAH2	HGFAC	F11	CYP26A1	MCCC2	SERPINA6	GNMT	BLVRB
HALLMARK_FATTY_ACID_METABOLISM	http://www.gsea-msigdb.org/gsea/msigdb/human/geneset/HALLMARK_FATTY_ACID_METABOLISM	ACAA1	ACAA2	ACADL	ACADM	ACOT8	ACOX1	ACSL1	ALDH3A2	MIX23	CPT2	CYP4A11	DECR1	ECH1	ECI1	ELOVL5	FABP1	FABP2	HADH	HIBCH	HMGCL	HSD17B11	IDH1	ME1	MGLL	MLYCD	PCBD1	RETSAT	S100A10	SUCLG1	VNN1	EHHADH	ALDH9A1	HADHB	ECHS1	ACADS	CA2	HSD17B10	ALDH1A1	ACADVL	HSD17B4	CA4	ADH1C	ADH7	PTS	MAOA	HAO2	HSD17B7	MCEE
HALLMARK_OXIDATIVE_PHOSPHORYLATION	http://www.gsea-msigdb.org/gsea/msigdb/human/geneset/HALLMARK_OXIDATIVE_PHOSPHORYLATION	NDUFS3	UQCRB	NDUFS2	SDHA	UQCRC1	NDUFA9	NDUFS4	NDUFS1	NDUFA2	NDUFS8	SDHB	NNT	ATP5PO	ATP5MC3	NDUFS7	ATP5F1A	NDUFV1	COX5B	UQCRH	NDUFA1	ATP5F1C	ATP5F1B	COX7B	SDHD	CYCS	NDUFA6	NDUFAB1	COX8A	ACO2	ATP5MC1	CYC1	NDUFB6	ATP5F1E	COX5A	UQCRC2	COX6A1	ATP5F1D	COX6C	ATP5PF	NDUFB3	IDH3B	OGDH	NDUFB8	SURF1	COX6B1	NDUFB5	NDUFA4	NDUFB1
HALLMARK_GLYCOLYSIS	http://www.gsea-msigdb.org/gsea/msigdb/human/geneset/HALLMARK_GLYCOLYSIS	PGK1	ALDOA	ENO1	TPI1	PFKP	ERO1A	ALDOB	VEGFA	MXI1	PKM	HK2	LDHA	EXT1	SLC25A10	GUSB	PFKFB1	PGAM1	PYGB	AK4	P4HA1	PMM2	FAM162A	SDC1	EGLN3	PC	B4GALT7	FBP2	IGFBP3	CHPF	B3GAT3	CHST12	HS2ST1	MPI	GNPDA1	AKR1A1	PPFIA4	B3GAT1	CHPF2	G6PD	MDH2	CHST6	PGLS	PGAM2	CHST1	GPC1	GFUS	ALG1	GFPT1
HALLMARK_REACTIVE_OXYGEN_SPECIES_PATHWAY	http://www.gsea-msigdb.org/gsea/msigdb/human/geneset/HALLMARK_REACTIVE_OXYGEN_SPECIES_PATHWAY	GSR	PRDX2	TXNRD1	SOD1	GCLC	CAT	GPX4	MPO	PRDX1	PRDX6	GCLM	TXN	SOD2	PRDX4	SELENOS	PDLIM1	TXNRD2	LAMTOR5	G6PD	MSRA	MBP	SRXN1	NQO1	OXSR1	GLRX2	HMOX2	FES	PFKP	NDUFB4	GPX3	SCAF4	CDKN2D	MGST1	ABCC1	FTL	ATOX1	STK25	EGLN2	ERCC2	SBNO2	JUNB	PTPA	LSP1	NDUFA6	HHEX	GLRX	NDUFS2	PRNP
HALLMARK_P53_PATHWAY	http://www.gsea-msigdb.org/gsea/msigdb/human/geneset/HALLMARK_P53_PATHWAY	CDKN1A	BTG2	MDM2	CCNG1	FAS	TOB1	GADD45A	PHLDA3	TAP1	CDKN2B	SFN	ZMAT3	DDB2	EI24	PERP	DDIT4	ATF3	BAX	SESN1	FDXR	PIDD1	SAT1	CDKN2A	AEN	PPM1D	FOXO3	BTG1	TXNIP	SLC19A2	IER3	TP53	NOTCH1	RRAD	DCXR	NINJ1	FOS	S100A10	FBXW7	PLK3	XPC	AK1	TRIAP1	BAK1	CCND2	APAF1	PDGFA	NDRG1	RALGDS
HALLMARK_UV_RESPONSE_UP	http://www.gsea-msigdb.org/gsea/msigdb/human/geneset/HALLMARK_UV_RESPONSE_UP	NXF1	SLC6A8	BAK1	CDC5L	HSPA2	POLR2H	ALAS1	TUBA4A	C4BPB	CCNE1	EPHX1	GRPEL1	ICAM1	FEN1	ARRB2	JUNB	CTSV	DGAT1	ATF3	CASP3	RASGRP1	TMBIM6	FOS	TAP1	E2F5	RAB27A	CCND3	SLC25A4	SPR	CDKN2B	SHOX2	OLFM1	IGFBP2	LYN	CLTB	BCL2L11	LHX2	NFKBIA	MSX1	H2AX	NR4A1	GLS	CDC34	MMP14	STK25	PDAP1	ABCB1	BSG
HALLMARK_UV_RESPONSE_DN	http://www.gsea-msigdb.org/gsea/msigdb/human/geneset/HALLMARK_UV_RESPONSE_DN	TJP1	NFIB	TGFBR3	TFPI	MMP16	ABCC1	MAP2K5	AGGF1	PLCB4	MET	IRS1	PTPRM	AKT3	SIPA1L1	NR1D2	ATRN	ANXA2	ADD3	CDKN1B	ATXN1	CAP2	PRDM2	TOGARAM1	SDC2	SMAD3	SLC7A1	GCNT1	RUNX1	RND3	PLPP3	NR3C1	YTHDC1	PPARG	ADGRL2	DLG1	ATP2B4	NIPBL	PEX14	MYC	RASA2	FZD2	BMPR1A	LPAR1	PRKCA	MGMT	PRKCE	RXRA	LTBP1
HALLMARK_ANGIOGENESIS	http://www.gsea-msigdb.org/gsea/msigdb/human/geneset/HALLMARK_ANGIOGENESIS	VCAN	POSTN	FSTL1	LRPAP1	STC1	LPL	VEGFA	PF4	THBD	FGFR1	TNFRSF21	CCND2	COL5A2	ITGAV	SERPINA5	KCNJ8	APP	JAG1	COL3A1	SPP1	NRP1	OLR1	PDGFA	PTK2	SLCO2A1	PGLYRP1	VAV2	S100A4	MSX1	VTN	TIMP1	APOH	PRG2	JAG2	LUM	CXCL6
HALLMARK_HEME_METABOLISM	http://www.gsea-msigdb.org/gsea/msigdb/human/geneset/HALLMARK_HEME_METABOLISM	ALAS2	PPOX	FECH	HMBS	GYPB	ALAD	RHD	GYPA	SELENBP1	BLVRB	GYPE	GYPC	EPB42	SLC4A1	RHCE	RHAG	TAL1	MARCHF8	SPTB	UROD	HBQ1	DCAF11	ERMAP	EIF2AK1	CPOX	MPP1	GLRX5	TSPAN5	OSBP2	ANK1	NFE2	AHSP	SPTA1	MAP2K3	BNIP3L	SLC22A4	CLIC2	TRAK2	GCLC	KEL	RANBP10	TRIM10	TSPO2	UROS	XK	SNCA	MARK3	UBAC1
HALLMARK_COAGULATION	http://www.gsea-msigdb.org/gsea/msigdb/human/geneset/HALLMARK_COAGULATION	F2	PROC	C1S	MMP14	F10	PLG	C1R	SERPINE1	SERPING1	C2	F12	CFI	MMP2	C3	F9	CTSO	TMPRSS6	MMP9	PROZ	MMP1	CFB	BMP1	VWF	FGA	F11	THBD	FURIN	MMP11	F8	LGMN	HPN	CTSB	MBL2	F13B	TIMP1	CTSV	MMP8	A2M	MMP10	MASP2	FGG	C8A	PLAU	ADAM9	GSN	CAPN2	PLAT	FN1
HALLMARK_IL2_STAT5_SIGNALING	http://www.gsea-msigdb.org/gsea/msigdb/human/geneset/HALLMARK_IL2_STAT5_SIGNALING	SOCS2	CISH	PIM1	IL2RA	TNFRSF4	SOCS1	TNFRSF9	XBP1	RRAGD	HK2	PHLDA1	IL2RB	CTLA4	NFIL3	CD83	IKZF2	IL10	TNFRSF18	DHRS3	ECM1	ADAM19	SLC2A3	HIPK2	BATF3	BHLHE40	PTGER2	DENND5A	ITIH5	PHTF2	GADD45B	NRP1	NCOA3	CD79B	AHR	TNFRSF1B	NDRG1	BCL2L1	GABARAPL1	LIF	TIAM1	BMPR2	MAP3K8	RHOB	MYC	S100A1	ETFBKMT	CAPG	ST3GAL4
HALLMARK_BILE_ACID_METABOLISM	http://www.gsea-msigdb.org/gsea/msigdb/human/geneset/HALLMARK_BILE_ACID_METABOLISM	SCP2	ABCD3	SLC27A2	HSD3B7	HSD17B4	AKR1D1	ABCD2	PEX1	CYP8B1	PNPLA8	PHYH	SLC27A5	CYP7B1	CYP27A1	PEX26	AGXT	PEX7	CROT	CYP39A1	ABCA3	CYP7A1	HACL1	PIPOX	PEX6	SOD1	GNPAT	HSD3B1	ABCA2	HAO1	PEX16	ABCD1	ACSL1	MLYCD	ABCG8	AQP9	ISOC1	NR1H4	PEX19	NPC1	HSD17B11	AMACR	CYP46A1	PEX13	IDH1	PEX11A	HSD17B6	EPHX2	PRDX5
HALLMARK_PEROXISOME	http://www.gsea-msigdb.org/gsea/msigdb/human/geneset/HALLMARK_PEROXISOME	ABCD3	ACOT8	ACOX1	ACSL1	ECH1	ECI2	EHHADH	GSTK1	HSD17B4	MLYCD	PEX11A	RETSAT	SLC27A2	PEX13	PEX14	SCP2	HSD3B7	GNPAT	ABCD2	SLC25A17	PEX2	ACAA1	HAO2	HSD17B11	CRAT	PEX11B	LONP2	IDH1	FIS1	PEX6	ABCB4	SOD1	ABCB1	ISOC1	YWHAH	EPHX2	ABCD1	HMGCL	ACSL5	ALDH9A1	DHCR24	ELOVL5	NUDT19	PRDX5	CTPS1	IDE	SLC23A2	PEX5
HALLMARK_ALLOGRAFT_REJECTION	http://www.gsea-msigdb.org/gsea/msigdb/human/geneset/HALLMARK_ALLOGRAFT_REJECTION	PTPRC	IL12B	TGFB1	IL12A	CD3E	CD3D	CD28	LYN	HCLS1	IL18	CRTAM	IFNG	CD3G	CD86	IL10	UBE2N	BCL10	CD4	LCK	NCK1	C2	HLA-A	ITGB2	HLA-DQA1	CD1D	CD80	HLA-DRA	THY1	TLR1	HLA-G	HLA-DMB	IL7	IL4	TNF	CD247	IL2	HLA-DMA	STAT1	IRF4	SRGN	INHBA	TLR3	ZAP70	CD74	CD40	TRAF2	B2M	BCL3
HALLMARK_SPERMATOGENESIS	http://www.gsea-msigdb.org/gsea/msigdb/human/geneset/HALLMARK_SPERMATOGENESIS	PDHA2	TSSK2	TNP1	ZPBP	DPEP3	ADAM2	ACTL7B	GAPDHS	TUBA3C	LDHC	DDX25	PRM2	TCP11	PIAS2	PAPOLB	OAZ3	PHF7	ODF1	ACRBP	YBX2	CSNK2A2	NAA11	TULP2	ADAD1	SYCP1	DDX4	MLF1	TEKT2	SPATA6	PGK2	HSPA2	ACRV1	CLPB	CRISP2	ZC2HC1C	AKAP4	CCNA1	CCT6B	PACRG	GSG1	THEG	HSPA4L	CST8	DCC	HSPA1L	GSTM3	DNAJB8	IL13RA2
HALLMARK_KRAS_SIGNALING_UP	http://www.gsea-msigdb.org/gsea/msigdb/human/geneset/HALLMARK_KRAS_SIGNALING_UP	ANGPTL4	ITGA2	SPRY2	HBEGF	RBP4	HSD11B1	ETV4	GLRX	DUSP6	SCG5	ETV5	ITGB2	AKT2	PPBP	G0S2	GABRA3	IRF8	BIRC3	FGF9	DCBLD2	INHBA	TFPI	TSPAN1	ADAM8	SLPI	PRKG2	MMP11	MMP10	TMEM158	TNFAIP3	PRDM1	GALNT3	ETS1	MMP9	WNT7A	IGFBP3	SPP1	ETV1	CLEC4A	CCND2	TSPAN7	ITGBL1	EMP1	CDADC1	KIF5C	TRIB2	SDCCAG8	PCP4
HALLMARK_KRAS_SIGNALING_DN	http://www.gsea-msigdb.org/gsea/msigdb/human/geneset/HALLMARK_KRAS_SIGNALING_DN	CDH16	SPTBN2	FGFR3	NOS1	PDE6B	SIDT1	NTF3	SCN10A	TAS2R4	DTNB	HTR1D	MAST3	SLC6A3	CLDN8	TGM1	PCDHB1	THRB	YPEL1	RYR2	GDNF	CAMK1D	AMBN	LFNG	SERPINA10	ALOX12B	CALCB	FGGY	SPRR3	ATP6V1B1	EDN1	UPK3B	GAMT	PRODH	RYR1	GPR19	SLC29A3	EDN2	GPRC5C	C5	ZC2HC1C	EDAR	KCNMB1	TENT5C	STAG3	KRT4	SLC25A23	INSL5	GP1BA
HALLMARK_PANCREAS_BETA_CELLS	http://www.gsea-msigdb.org/gsea/msigdb/human/geneset/HALLMARK_PANCREAS_BETA_CELLS	PAX6	NEUROD1	ISL1	NKX2-2	PCSK1	NKX6-1	SLC2A2	SEC11A	DCX	SPCS1	FOXA2	GCK	MAFB	INS	PDX1	ABCC8	IAPP	SRP9	NEUROG3	FOXO1	AKT3	GCG	DPP4	PAX4	SYT13	SCGN	HNF1A	STXBP1	CHGA	VDR	PCSK2	INSM1	SST	ELP4	SRPRB	PAK3	G6PC2	PKLR	LMO2	SRP14
Matrix remodeling	PMID: 34019806	ADAMTS4	ADAMTS5	CA9	LOX	MMP1	MMP11	MMP12	MMP2	MMP3	MMP7	MMP9	PLOD2
Hypoxia	PMID: 28400426	CAV1	COL5A1	ITGA5	P4HA2	SLC16A1	TGFBI	DPYSL2	SRPX	TRAM2	SYDE1	LRP1	PDLIM2	SAV1	AHNAK2	CAD	CYP1B1	DAAM1	DSC2	SLC2A3	FUT11	GLG1	GULP1	LDLR	THBS4
[truncated: 152 more columns]
